# Supplementary material for: Alternative lengthening of telomeres in childhood neuroblastoma from genome to proteome
Source: Nat Commun. 2021 Feb 24;12:1269. doi: 10.1038/s41467-021-21247-8 (PMC7904810; doi:10.1038/s41467-021-21247-8)
Supplement: Supplementary file 4 — Supplementary Data 1 [file 41467_2021_21247_MOESM4_ESM.xlsx]

## Sheet: Screening cohort
			Supplementary Data 1: Clinical information for tumors in the screening cohort
			NBC_ID	NBD_ID	C-Circle signal relativ nopol ≥4	C-Circle intensity (relativ CHLA90)	C-Circle Status	Sex	Stage	Agea	Treatment protocol	MYCN status	NB2004b	Disease period
1			NBC1	NA	no	0	neg	M	3	< 18 months	NB95	normal	observation	relapse - primary tumor site
2			NBC2	NA	no	0	neg	F	4	≥ 18 months	NB90	normal	HR	relapse - metastasis
3			NBC3	NBD1	no	0.0789454	neg	F	4	< 18 months	NB90	amp	HR	relapse - primary tumor site
4			NBC4	NBD2	yes	2.03696	pos	M	3	≥ 18 months	NB90	normal	MRG	relapse - primary tumor site
5			NBC5	NA	no	0	neg	F	3	≥ 18 months	NB90	amp	HR	relapse - metastasis
6			NBC6	NA	no	0	neg	F	4	≥ 18 months	NB90	normal	HR	relapse - metastasis
7			NBC7	NA	no	0.232137	neg	F	4	≥ 18 months	NB97	amp	HR	relapse - primary tumor site
8			NBC8	NA	no	0	neg	M	4	≥ 18 months	NB90	normal	HR	relapse - metastasis
9			NBC9	NA	no	0	neg	F	2.2	< 18 months	NB97	normal	MRG	initial - primary tumor site
10			NBC10	NA	no	0	neg	F	4S	< 18 months	NB97	normal	observation	relapse - primary tumor site
11			NBC11	NA	no	0	neg	M	4	≥ 18 months	NB97	normal	HR	post chemo - primary tumor site
12			NBC12	NA	no	0.273307	neg	M	4S	< 18 months	NB97	NA	NA	initial - metastasis
13			NBC13	NA	no	0	neg	F	3	≥ 18 months	NB97	normal	MRG	initial - primary tumor site
14			NBC14	NBD3	yes	1.75445	pos	F	4	≥ 18 months	NB97	normal	HR	relapse - primary tumor site
15			NBC15	NA	no	0	neg	F	4	< 18 months	NB97	normal	MRG	initial - primary tumor site
16			NBC16	NA	no	0.068746	neg	F	1	< 18 months	NB97	normal	observation	initial - primary tumor site
17			NBC17	NA	no	0	neg	M	4	≥ 18 months	NB97	normal	HR	initial - metastasis
18			NBC18	NBD5	yes	1.487	pos	M	3	≥ 18 months	Other	normal	MRG	post chemo relapse - primary tumor site
19			NBC19	NA	no	0.0609205	neg	F	3	< 18 months	NB97	normal	observation	initial - primary tumor site
20			NBC20	NA	yes	0.820839	pos	M	-1	≥ 18 months	NB90	normal	observation	relapse - primary tumor site
21			NBC21	NA	no	0.129357	neg	F	1	< 18 months	NB97	normal	observation	initial - primary tumor site
22			NBC22	NA	no	0	neg	M	4	≥ 18 months	NB97	normal	HR	post chemo - primary tumor site
23			NBC23	NA	no	0	neg	M	4	≥ 18 months	NB97	normal	HR	initial - primary tumor site
24			NBC24	NA	no	0.0923902	neg	M	2.2	< 18 months	NB97	normal	observation	initial - primary tumor site
25			NBC25	NA	yes	0.162031	neg	M	4	≥ 18 months	NB97	amp	HR	initial - metastasis
26			NBC26	NA	no	0	neg	F	3	< 18 months	NB97	normal	NA	post chemo - primary tumor site
27			NBC27	NA	no	0	neg	F	1	≥ 18 months	NB97	normal	observation	post chemo - primary tumor site
28			NBC28	NBD6	no	0	neg	F	1	< 18 months	NB97	normal	observation	initial - primary tumor site
29			NBC29	NA	no	0	neg	M	3	≥ 18 months	NB97	normal	MRG	relapse - primary tumor site
30			NBC30	NBD7	no	0.182954	neg	F	4	≥ 18 months	NB97	normal	HR	initial - primary tumor site
31			NBC31	NA	no	0	neg	M	1	< 18 months	NB97	normal	observation	initial - primary tumor site
32			NBC32	NA	no	0.0997601	neg	F	1	< 18 months	NB97	normal	observation	initial - primary tumor site
33			NBC33	NBD8	yes	1.11507	pos	F	1	≥ 18 months	Other	normal	p	relapse
34			NBC34	NBD9	no	0	neg	F	4	≥ 18 months	NB04	amp	HR	initial - primary tumor site
35			NBC35	NA	no	0.1145	neg	M	4	< 18 months	NB97	amp	HR	post chemo - primary tumor site
36			NBC36	NA	no	0	neg	M	4	≥ 18 months	NB97	normal	HR	post chemo - primary tumor site
37			NBC37	NBD10	yes	0.892636	pos	M	4	≥ 18 months	NB04	normal	HR	initial - primary tumor site
38			NBC38	NA	no	0.207911	neg	F	4	≥ 18 months	NB97	amp	HR	initial - metastasis
39			NBC39	NA	no	0	neg	F	4	< 18 months	NB97	normal	HR	initial - primary tumor site
40			NBC40	NA	no	0	neg	F	1	< 18 months	NB97	normal	observation	initial - primary tumor site
41			NBC41	NA	no	0.198868	neg	M	1	< 18 months	NB97	normal	observation	initial - primary tumor site
42			NBC42	NA	no	0	neg	M	3	≥ 18 months	NB97	amp	HR	post chemo - primary tumor site
43			NBC43	NA	no	0	neg	F	-3	≥ 18 months	NB97	normal	MRG	initial - primary tumor site
44			NBC44	NA	no	0.0869816	neg	M	1	< 18 months	NB97	normal	observation	initial - primary tumor site
45			NBC45	NA	no	0	neg	M	2.2	< 18 months	NB97	normal	observation	initial - primary tumor site
46			NBC46	NA	no	0	neg	F	2.2	< 18 months	NB97	normal	observation	relapse - primary tumor site
47			NBC47	NBD11	yes	0.612308	pos	F	4	≥ 18 months	NB97	normal	HR	relapse - metastasis
48			NBC48	NA	no	0.283914	neg	M	4S	< 18 months	NB97	normal	observation	initial - primary tumor site
49			NBC49	NA	no	0	neg	M	3	< 18 months	NB97	normal	NA	initial - primary tumor site
50			NBC50	NA	no	0.202651	neg	M	3	< 18 months	NB97	normal	observation	initial - primary tumor site
51			NBC51	NA	no	0	neg	M	1	< 18 months	NB97	amp	HR	initial - primary tumor site
52			NBC52	NBD12	yes	0.548314	pos	F	1	≥ 18 months	NB97	normal	observation	initial - primary tumor site
53			NBC53	NA	no	0.135037	neg	M	4	≥ 18 months	NB97	n.e.	HR	post chemo - primary tumor site
54			NBC54	NA	yes	0.0481517	neg	M	4S	< 18 months	NB97	normal	observation	initial - primary tumor site
55			NBC55	NA	no	0	neg	M	4	< 18 months	NB97	normal	MRG	initial - metastasis
56			NBC56	NA	no	0	neg	F	3	< 18 months	NB97	normal	observation	initial - primary tumor site
57			NBC57	NA	no	0	neg	F	4	≥ 18 months	NB97	normal	HR	initial - metastasis
58			NBC58	NA	no	0.111497	neg	M	1	< 18 months	NB97	normal	observation	initial - primary tumor site
59			NBC59	NA	no	0	neg	M	3	< 18 months	NB97	normal	NA	initial - primary tumor site
60			NBC60	NA	no	0	neg	F	2.1	< 18 months	NB97	amp	HR	initial - primary tumor site
61			NBC61	NA	no	0.192197	neg	M	3	< 18 months	NB97	normal	observation	initial - primary tumor site
62			NBC62	NA	no	0	neg	M	4S	< 18 months	NB97	normal	observation	initial - primary tumor site
63			NBC63	NA	no	0.0863777	neg	M	1	< 18 months	NB97	normal	observation	initial - primary tumor site
64			NBC64	NA	no	0	neg	M	2.2	< 18 months	NB97	normal	observation	initial - primary tumor site
65			NBC65	NA	no	0	neg	M	4	< 18 months	NB97	normal	HR	initial - metastasis
66			NBC66	NA	no	0	neg	M	4S	< 18 months	NB97	normal	observation	initial - metastasis
67			NBC67	NA	no	0	neg	F	1	≥ 18 months	NB97	normal	observation	post chemo - primary tumor site
68			NBC68	NA	no	0	neg	M	3	< 18 months	NB97	amp	HR	post chemo - primary tumor site
69			NBC69	NA	no	0	neg	F	4	≥ 18 months	NB97	normal	HR	initial - primary tumor site
70			NBC70	NA	no	0	neg	F	1	< 18 months	NB97	normal	observation	initial - primary tumor site
71			NBC71	NA	no	0	neg	F	4	< 18 months	NB97	amp	HR	initial - primary tumor site
72			NBC72	NBD13	no	0	neg	F	4	≥ 18 months	NB97	normal	HR	initial - primary tumor site
73			NBC73	NA	no	0	neg	F	2.1	≥ 18 months	Ganglioneurom	normal	GN	Ganglioneurom: intial - primary tumor site
74			NBC74	NA	no	0	neg	F	4	≥ 18 months	NB97	normal	HR	initial - primary tumor site
75			NBC75	NA	no	0.183055	neg	F	1	< 18 months	NB97	normal	observation	initial - primary tumor site
76			NBC76	NA	no	0	neg	F	1	≥ 18 months	NB97	normal	observation	initial - primary tumor site
77			NBC77	NA	no	0.0596726	neg	F	2.1	< 18 months	NB97	normal	observation	post chemo - primary tumor site
78			NBC78	NA	no	0.261073	neg	F	2.1	< 18 months	NB97	normal	observation	relapse - primary tumor site
79			NBC79	NA	no	0	neg	M	1	< 18 months	NB97	normal	observation	initial - primary tumor site
80			NBC80	NA	no	0	neg	F	1	< 18 months	NB97	normal	observation	initial - primary tumor site
81			NBC81	NA	no	0	neg	F	2.1	< 18 months	NB97	normal	MRG	initial - primary tumor site
82			NBC82	NA	no	0.0824496	neg	M	1	< 18 months	NB97	normal	observation	initial - primary tumor site
83			NBC83	NA	no	0.23731	neg	M	4S	< 18 months	NB97	normal	observation	initial - primary tumor site
84			NBC84	NA	no	0	neg	M	1	< 18 months	NB97	normal	observation	initial - primary tumor site
85			NBC85	NA	no	0.189458	neg	M	1	< 18 months	NB97	normal	observation	initial - primary tumor site
86			NBC86	NA	no	0.279679	neg	M	1	< 18 months	NB97	normal	observation	initial - primary tumor site
87			NBC87	NA	no	0	neg	F	3	< 18 months	NB97	normal	NA	initial - primary tumor site
88			NBC88	NA	no	0	neg	M	2	< 18 months	NB97	normal	observation	relapse - primary tumor site
89			NBC89	NBD14	no	0	neg	M	4	≥ 18 months	NB97	normal	HR	initial - primary tumor site
90			NBC90	NA	no	0	neg	F	4S	< 18 months	NB97	normal	observation	initial - primary tumor site
91			NBC91	NBD15	no	0	neg	F	2.1	≥ 18 months	NB97	normal	MRG	initial - primary tumor site
92			NBC92	NA	no	0	neg	F	4	≥ 18 months	NB97	normal	HR	post chemo - primary tumor site
93			NBC93	NA	no	0	neg	F	2.2	< 18 months	NB97	normal	NA	initial - primary tumor site
94			NBC94	NA	no	0	neg	M	2.1	< 18 months	NB97	normal	observation	initial - primary tumor site
95			NBC95	NA	no	0	neg	F	4S	< 18 months	NB97	amp	HR	post chemo - primary tumor site
96			NBC96	NBD16	no	0	neg	M	4	< 18 months	NB97	amp	HR	initial - metastasis
97			NBC97	NA	no	0.115144	neg	F	3	< 18 months	NB97	normal	observation	initial - primary tumor site
98			NBC98	NA	no	0	neg	M	4	≥ 18 months	NB97	amp	HR	initial - primary tumor site
99			NBC99	NA	no	0	neg	F	1	≥ 18 months	NB97	normal	observation	initial - primary tumor site
100			NBC100	NA	yes	0.0537831	neg	M	4S	< 18 months	NB97	n.e.	NA	initial - metastasis
101			NBC101	NA	no	0	neg	M	4	< 18 months	NB97	amp	HR	initial - metastasis
102			NBC102	NA	no	0	neg	F	4	≥ 18 months	NB97	amp	HR	initial - primary tumor site
103			NBC103	NA	no	0.376046	neg	M	1	< 18 months	NB97	normal	observation	initial - primary tumor site
104			NBC104	NA	no	0	neg	F	3	≥ 18 months	NB04	amp	HR	post chemo - primary tumor site
105			NBC105	NBD17	yes	2.04487	pos	F	4	≥ 18 months	NB04	normal	HR	initial - primary tumor site
106			NBC106	NA	no	0	neg	F	1	< 18 months	NB97	normal	observation	initial - primary tumor site
107			NBC107	NA	no	0	neg	F	1	< 18 months	NB97	normal	observation	relapse - primary tumor site
108			NBC108	NA	no	0	neg	F	3	< 18 months	NB97	normal	observation	initial - primary tumor site
109			NBC109	NA	no	0	neg	M	1	≥ 18 months	Ganglioneurom	normal	GN	Ganglioneurom: intial - primary tumor site
110			NBC110	NA	no	0.0634391	neg	F	4	≥ 18 months	NB97	normal	HR	post chemo - primary tumor site
111			NBC111	NA	no	0	neg	M	4	< 18 months	NB97	normal	MRG	initial - primary tumor site
112			NBC112	NA	yes	0.059193	neg	M	1	< 18 months	NB97	normal	observation	initial - primary tumor site
113			NBC113	NA	no	0.1354	neg	M	1	< 18 months	NB97	normal	observation	initial - primary tumor site
114			NBC114	NA	no	0	neg	F	2.2	< 18 months	NB97	amp	HR	initial - primary tumor site
115			NBC115	NA	no	0	neg	M	4	≥ 18 months	NB97	normal	HR	post chemo - primary tumor site
116			NBC116	NA	no	0	neg	F	4	≥ 18 months	NB97	normal	HR	initial - primary tumor site
117			NBC117	NA	no	0	neg	F	2.1	< 18 months	NB97	normal	MRG	relapse - metastasis
118			NBC118	NA	no	0	neg	M	4	< 18 months	NB97	normal	HR	initial - primary tumor site
119			NBC119	NA	no	0	neg	F	3	< 18 months	NB97	normal	observation	post chemo - primary tumor site
120			NBC120	NA	no	0	neg	M	3	≥ 18 months	NB97	amp	HR	initial - primary tumor site
121			NBC121	NA	no	0	neg	F	4	≥ 18 months	NB97	n.e.	HR	initial - metastasis
122			NBC122	NA	no	0	neg	M	4	≥ 18 months	NB97	amp	HR	initial - primary tumor site
123			NBC123	NA	no	0.106927	neg	F	2.1	< 18 months	NB97	normal	observation	initial - primary tumor site
124			NBC124	NA	no	0	neg	M	1	< 18 months	NB97	normal	observation	initial - primary tumor site
125			NBC125	NA	no	0	neg	F	2.1	≥ 18 months	Ganglioneurom	normal	GN	Ganglioneurom: intial - primary tumor site
126			NBC126	NA	no	0	neg	F	3	≥ 18 months	NB97	normal	MRG	initial - primary tumor site
127			NBC127	NA	no	0	neg	F	4	≥ 18 months	NB97	n.e.	HR	initial - metastasis
128			NBC128	NA	no	0.0349401	neg	F	4	≥ 18 months	NB97	amp	HR	initial - primary tumor site
129			NBC129	NA	no	0	neg	M	4	≥ 18 months	NB97	amp	HR	initial - metastasis
130			NBC130	NBD20	no	0	neg	M	1	≥ 18 months	NB97	amp	HR	initial
131			NBC131	NA	no	0	neg	F	4	≥ 18 months	NB97	amp	HR	initial - primary tumor site
132			NBC132	NA	no	0	neg	M	4	< 18 months	NB97	normal	HR	post chemo - primary tumor site
133			NBC133	NA	no	0.0857691	neg	F	2.2	< 18 months	NB97	normal	observation	initial - primary tumor site
134			NBC134	NA	no	0	neg	F	4S	< 18 months	NB97	normal	observation	post chemo - primary tumor site
135			NBC135	NA	no	0.125188	neg	M	4S	< 18 months	NB97	normal	observation	initial - primary tumor site
136			NBC136	NA	no	0	neg	M	3	≥ 18 months	NB97	amp	HR	initial - primary tumor site
137			NBC137	NA	no	0.0937259	neg	M	2.2	< 18 months	NB97	normal	observation	initial - primary tumor site
138			NBC138	NA	no	0.133549	neg	M	2.2	< 18 months	NB97	normal	observation	initial - primary tumor site
139			NBC139	NA	no	0.0567241	neg	M	4S	< 18 months	NB97	normal	observation	initial - metastasis
140			NBC140	NA	no	0.117483	neg	F	2.2	≥ 18 months	NB97	normal	observation	initial - primary tumor site
141			NBC141	NA	no	0	neg	M	4	< 18 months	NB97	amp	HR	initial - primary tumor site
142			NBC142	NA	no	0	neg	M	4	< 18 months	NB97	amp	HR	initial - metastasis
143			NBC143	NA	no	0	neg	F	3	≥ 18 months	NB97	normal	MRG	initial - primary tumor site
144			NBC144	NA	no	0	neg	F	3	< 18 months	NB97	normal	observation	initial - primary tumor site
145			NBC145	NA	no	0	neg	F	1	< 18 months	NB97	normal	observation	initial - primary tumor site
146			NBC146	NA	no	0	neg	M	1	< 18 months	NB97	normal	observation	initial - primary tumor site
147			NBC147	NA	no	0	neg	M	4	≥ 18 months	NB97	n.e.	HR	post chemo - primary tumor site
148			NBC148	NBD21	yes	2.31367	pos	M	3	≥ 18 months	Other	normal	MRG	post chemo - primary tumor site
149			NBC149	NA	no	0	neg	F	2.1	≥ 18 months	Ganglioneurom	normal	GN	Ganglioneurom: intial - primary tumor site
150			NBC150	NBD22	yes	0.981802	pos	M	2.2	≥ 18 months	NB97	normal	MRG	relapse - primary tumor site
151			NBC151	NA	no	0	neg	M	4	≥ 18 months	NB97	normal	HR	initial - primary tumor site
152			NBC152	NA	no	0	neg	M	4S	< 18 months	NB97	normal	observation	initial - primary tumor site
153			NBC153	NA	no	0	neg	F	4S	< 18 months	NB97	normal	observation	post chemo - primary tumor site
154			NBC154	NA	no	0	neg	M	1	< 18 months	NB97	normal	observation	initial - primary tumor site
155			NBC155	NA	no	0	neg	F	1	< 18 months	NB97	normal	observation	initial - primary tumor site
156			NBC156	NA	no	0	neg	M	4	≥ 18 months	NB97	normal	HR	post chemo - primary tumor site
157			NBC157	NA	no	0	neg	M	4	≥ 18 months	NB97	normal	HR	post chemo - primary tumor site
158			NBC158	NA	no	0	neg	M	4S	< 18 months	NB97	n.e.	NA	initial - primary tumor site
159			NBC159	NA	no	0	neg	F	3	≥ 18 months	NB97	amp	HR	initial - primary tumor site
160			NBC160	NA	no	0.0154545	neg	F	3	< 18 months	NB97	normal	observation	initial - primary tumor site
161			NBC161	NA	no	0	neg	M	3	≥ 18 months	Ganglioneurom	normal	GN	Ganglioneurom: intial - primary tumor site
162			NBC162	NA	no	0	neg	M	4	≥ 18 months	NB97	amp	HR	initial - primary tumor site
163			NBC163	NA	no	0	neg	F	4S	< 18 months	NB97	normal	observation	initial - primary tumor site
164			NBC164	NA	no	0	neg	F	3	≥ 18 months	NB97	normal	observation	post chemo - primary tumor site
165			NBC165	NA	no	0.0802326	neg	F	4	< 18 months	NB97	normal	MRG	initial - metastasis
166			NBC166	NBD23	no	0	neg	M	2.2	< 18 months	NB97	normal	observation	initial - primary tumor site
167			NBC167	NA	no	0	neg	M	3	< 18 months	NB97	normal	observation	initial - primary tumor site
168			NBC168	NA	no	0	neg	M	4	≥ 18 months	NB97	normal	HR	post chemo - primary tumor site
169			NBC169	NA	no	0	neg	F	2.2	< 18 months	NB97	normal	observation	relapse - primary tumor site
170			NBC170	NA	no	0	neg	F	1	< 18 months	NB97	normal	observation	initial - primary tumor site
171			NBC171	NA	no	0	neg	F	4	≥ 18 months	NB97	amp	HR	initial - primary tumor site
172			NBC172	NA	no	0	neg	F	4	≥ 18 months	NB97	n.e.	HR	initial - metastasis
173			NBC173	NA	no	0	neg	F	4S	< 18 months	NB97	normal	observation	initial - primary tumor site
174			NBC174	NA	no	0	neg	F	2.1	≥ 18 months	Ganglioneurom	normal	GN	Ganglioneurom: intial - primary tumor site
175			NBC175	NA	no	0	neg	M	2.1	≥ 18 months	NB97	normal	NA	initial - primary tumor site
176			NBC176	NA	no	0	neg	F	1	≥ 18 months	NB97	normal	observation	initial - primary tumor site
177			NBC177	NA	no	0.0709372	neg	M	4S	< 18 months	NB97	normal	observation	initial - primary tumor site
178			NBC178	NA	yes	1.79589	pos	F	4	≥ 18 months	NB97	normal	HR	initial - metastasis
179			NBC179	NA	no	0	neg	F	3	≥ 18 months	NB97	normal	MRG	relapse - primary tumor site
180			NBC180	NA	no	0	neg	F	2.1	≥ 18 months	NB97	normal	NA	post chemo - primary tumor site
181			NBC181	NBD25	yes	1.25808	pos	F	2.1	≥ 18 months	NB97	normal	MRG	relapse - primary tumor site
182			NBC182	NA	no	0	neg	F	2.2	< 18 months	NB97	normal	observation	initial - primary tumor site
183			NBC183	NBD26	yes	2.19083	pos	F	4	≥ 18 months	Other	normal	HR	initial - primary tumor site
184			NBC184	NA	no	0	neg	M	2.2	≥ 18 months	NB97	amp	HR	initial - primary tumor site
185			NBC185	NA	no	0	neg	F	1	< 18 months	NB97	normal	observation	initial - primary tumor site
186			NBC186	NA	no	0	neg	M	1	< 18 months	NB97	normal	observation	initial - primary tumor site
187			NBC187	NA	no	0	neg	F	2.1	≥ 18 months	NB97	amp	HR	post chemo - primary tumor site
188			NBC188	NBD27	yes	0.223574	pos	M	4	≥ 18 months	NB97	normal	HR	post chemo - primary tumor site
189			NBC189	NA	no	0	neg	F	4	≥ 18 months	NB97	normal	HR	post chemo - primary tumor site
190			NBC190	NA	no	0	neg	M	4	≥ 18 months	NB97	n.e.	HR	post chemo - metastasis
191			NBC191	NA	no	0	neg	F	1	< 18 months	NB97	normal	observation	initial - primary tumor site
192			NBC192	NA	no	0	neg	M	4	≥ 18 months	NB97	amp	HR	initial - metastasis
193			NBC193	NA	no	0	neg	M	1	≥ 18 months	Ganglioneurom	normal	GN	Ganglioneurom: intial - primary tumor site
194			NBC194	NA	no	0	neg	M	2.2	< 18 months	NB97	normal	observation	initial - primary tumor site
195			NBC195	NA	no	0.0776777	neg	M	1	< 18 months	NB97	normal	observation	initial - primary tumor site
196			NBC196	NA	no	0	neg	M	1	≥ 18 months	NB97	normal	observation	initial - primary tumor site
197			NBC197	NA	no	0.0534819	neg	F	1	< 18 months	NB97	normal	observation	initial - primary tumor site
198			NBC198	NBD28	yes	0.214511	pos	M	4	≥ 18 months	NB97	normal	HR	initial - metastasis
199			NBC199	NA	no	0	neg	M	1	< 18 months	NB97	normal	observation	initial - primary tumor site
200			NBC200	NA	no	0	neg	M	1	≥ 18 months	Ganglioneurom	normal	GN	Ganglioneurom: intial - primary tumor site
201			NBC201	NA	no	0	neg	M	3	≥ 18 months	NB97	amp	HR	initial - primary tumor site
202			NBC202	NA	no	0	neg	M	2.2	< 18 months	NB97	normal	observation	initial - primary tumor site
203			NBC203	NA	no	0	neg	M	2.1	< 18 months	NB97	normal	observation	initial - primary tumor site
204			NBC204	NA	no	0.066403	neg	F	1	< 18 months	NB97	normal	observation	initial - primary tumor site
205			NBC205	NA	no	0	neg	M	1	< 18 months	NB97	normal	observation	initial - primary tumor site
206			NBC206	NBD30	no	0	neg	M	1	< 18 months	NB97	normal	observation	initial - primary tumor site
207			NBC207	NA	no	0	neg	M	1	< 18 months	NB97	normal	observation	initial - primary tumor site
208			NBC208	NA	no	0	neg	F	1	≥ 18 months	Ganglioneurom	normal	GN	Ganglioneurom: intial - primary tumor site
209			NBC209	NBD31	no	0	neg	F	4S	< 18 months	NB97	normal	observation	initial - primary tumor site
210			NBC210	NA	no	0	neg	F	4	≥ 18 months	NB97	normal	HR	initial - metastasis
211			NBC211	NBD32	yes	1.7002	pos	M	4	≥ 18 months	NB97	normal	HR	post chemo - primary tumor site
212			NBC212	NA	no	0	neg	M	-2.2	< 18 months	NB97	normal	NA	initial - primary tumor site
213			NBC213	NA	no	0	neg	M	4S	< 18 months	NB97	normal	observation	initial - metastasis
214			NBC214	NA	no	0	neg	M	4	< 18 months	NB97	normal	HR	initial - primary tumor site
215			NBC215	NA	no	0	neg	M	3	≥ 18 months	Other	amp	HR	relapse - primary tumor site
216			NBC216	NBD33	yes	2.34513	pos	F	4	≥ 18 months	Other	normal	HR	initial - metastasis
217			NBC217	NA	no	0	neg	F	1	≥ 18 months	NB97	normal	observation	initial - primary tumor site
218			NBC218	NA	no	0	neg	M	1	≥ 18 months	Ganglioneurom	normal	GN	Ganglioneurom: intial - primary tumor site
219			NBC219	NA	no	0	neg	M	3	< 18 months	NB97	normal	NA	post chemo - primary tumor site
220			NBC220	NBD34	no	0	neg	M	4S	< 18 months	NB97	normal	observation	relapse
221			NBC221	NA	no	0	neg	M	3	≥ 18 months	NB97	normal	observation	post chemo - primary tumor site
222			NBC222	NBD35	no	0	neg	F	4	≥ 18 months	NB04	amp	HR	initial - primary tumor site
223			NBC223	NA	no	0	neg	F	4S	< 18 months	NB97	normal	observation	initial - metastasis
224			NBC224	NA	no	0	neg	M	4	≥ 18 months	NB97	normal	HR	post chemo - primary tumor site
225			NBC225	NBD36	yes	1.23723	pos	M	4	≥ 18 months	NB97	normal	HR	initial - metastasis
226			NBC226	NBD37	yes	5.71552	pos	M	4	≥ 18 months	NB97	normal	HR	initial - primary tumor site
227			NBC227	NBD38	no	0	neg	F	4	< 18 months	NB97	amp	HR	initial - metastasis
228			NBC228	NA	no	0	neg	M	2.1	< 18 months	NB97	normal	observation	initial - primary tumor site
229			NBC229	NA	no	0.0685833	neg	F	4S	< 18 months	NB97	normal	observation	initial - primary tumor site
230			NBC230	NBD39	yes	0.211894	pos	M	4	≥ 18 months	NB97	normal	HR	post chemo - primary tumor site
231			NBC231	NA	no	0	neg	M	3	< 18 months	NB97	normal	observation	initial - primary tumor site
232			NBC232	NA	no	0	neg	M	4	≥ 18 months	NB97	amp	HR	initial - primary tumor site
233			NBC233	NA	no	0	neg	M	1	≥ 18 months	NB97	normal	observation	initial - primary tumor site
234			NBC234	NA	no	0	neg	F	1	< 18 months	NB97	normal	observation	initial - primary tumor site
235			NBC235	NA	no	0	neg	M	2.1	< 18 months	NB97	normal	observation	initial - primary tumor site
236			NBC236	NA	yes	0.0911453	neg	F	4	≥ 18 months	NB97	n.e.	HR	initial - metastasis
237			NBC237	NA	no	0	neg	M	4S	< 18 months	NB97	amp	HR	initial - metastasis
238			NBC238	NA	no	0	neg	F	4	< 18 months	NB97	amp	HR	initial - primary tumor site
239			NBC239	NA	no	0	neg	F	4S	< 18 months	NB97	normal	observation	initial - primary tumor site
240			NBC240	NA	no	0	neg	M	2.1	< 18 months	NB97	normal	NA	initial - primary tumor site
241			NBC241	NA	no	0	neg	F	2.1	< 18 months	NB97	normal	observation	initial - primary tumor site
242			NBC242	NA	no	0	neg	M	1	< 18 months	NB97	normal	observation	initial - primary tumor site
243			NBC243	NA	no	0	neg	M	4S	< 18 months	NB97	normal	observation	initial - primary tumor site
244			NBC244	NA	no	0	neg	F	4	< 18 months	NB97	amp	HR	initial - primary tumor site
245			NBC245	NBD40	no	0	neg	M	4	≥ 18 months	NB97	amp	HR	post chemo - primary tumor site
246			NBC246	NA	no	0	neg	M	2.1	< 18 months	NB97	normal	observation	initial - primary tumor site
247			NBC247	NBD41	yes	1.13733	pos	M	4	≥ 18 months	NB04	normal	HR	initial - metastasis
248			NBC248	NA	no	0	neg	M	4S	< 18 months	NB97	normal	observation	initial - metastasis
249			NBC249	NA	no	0	neg	F	-1	< 18 months	NB04	normal	observation	initial - primary tumor site
250			NBC250	NA	no	0	neg	F	4	≥ 18 months	NB04	amp	HR	initial - metastasis
251			NBC251	NA	no	0	neg	F	2.1	< 18 months	NB97	normal	observation	relapse - primary tumor site
252			NBC252	NA	no	0	neg	M	1	≥ 18 months	Ganglioneurom	normal	GN	Ganglioneurom: intial - primary tumor site
253			NBC253	NA	no	0	neg	F	1	≥ 18 months	NB04	normal	observation	initial - primary tumor site
254			NBC254	NA	no	0	neg	M	4S	< 18 months	NB04	normal	observation	initial - primary tumor site
255			NBC255	NA	no	0	neg	M	2.1	< 18 months	NB97	normal	observation	relapse - primary tumor site
256			NBC256	NBD43	no	0	neg	M	3	≥ 18 months	NB04	normal	MRG	relapse - primary tumor site
257			NBC257	NA	no	0	neg	M	4S	< 18 months	NB04	normal	observation	initial - metastasis
258			NBC258	NA	no	0.0714282	neg	F	3	< 18 months	NB04	normal	observation	post chemo - primary tumor site
259			NBC259	NA	no	0.0914432	neg	F	2.1	< 18 months	NB04	normal	observation	initial - primary tumor site
260			NBC260	NBD45	yes	12.2663	pos	M	4	≥ 18 months	NB04	normal	HR	initial - primary tumor site
261			NBC261	NBD46	yes	1.85566	pos	M	2.1	≥ 18 months	NB04	normal	MRG	initial - primary tumor site
262			NBC262	NBD47	no	0	neg	F	2.1	< 18 months	NB04	normal	observation	initial - primary tumor site
263			NBC263	NBD48	no	0	neg	M	4	≥ 18 months	NB04	normal	HR	initial - primary tumor site
264			NBC264	NA	no	0	neg	F	1	≥ 18 months	NB04	normal	observation	initial - primary tumor site
265			NBC265	NA	no	0.0322531	neg	F	2.1	≥ 18 months	NB04	normal	observation	initial - primary tumor site
266			NBC266	NA	no	0.0614362	neg	F	3	< 18 months	NB04	normal	observation	initial - primary tumor site
267			NBC267	NA	yes	10.3486	pos	M	3	≥ 18 months	NB04	normal	MRG	initial - primary tumor site
268			NBC268	NA	no	0	neg	M	2.2	< 18 months	NB04	normal	observation	initial - primary tumor site
269			NBC269	NA	no	0	neg	M	4	≥ 18 months	NB04	normal	HR	initial - primary tumor site
270			NBC270	NA	no	0	neg	F	4S	< 18 months	NB04	normal	observation	initial - primary tumor site
271			NBC271	NBD49	no	0.0537485	neg	M	2.1	< 18 months	NB04	normal	observation	initial - primary tumor site
272			NBC272	NA	no	0	neg	M	3	< 18 months	NB04	normal	observation	initial - primary tumor site
273			NBC273	NA	no	0.105284	neg	M	2.1	< 18 months	NB04	normal	observation	relapse - primary tumor site
274			NBC274	NA	no	0	neg	M	4S	< 18 months	NB04	amp	HR	initial - metastasis
275			NBC275	NBD50	yes	4.70543	pos	F	4	≥ 18 months	NB04	normal	HR	initial - primary tumor site
276			NBC276	NA	no	0.0798139	neg	F	1	< 18 months	NB04	normal	observation	initial - primary tumor site
277			NBC277	NA	no	0	neg	M	4	< 18 months	NB04	amp	HR	initial - primary tumor site
278			NBC278	NBD51	no	0	neg	M	4S	< 18 months	NB04	normal	observation	initial - metastasis
279			NBC279	NA	no	0	neg	F	4	< 18 months	NB04	normal	HR	initial - primary tumor site
280			NBC280	NA	no	0	neg	F	1	≥ 18 months	NB04	normal	observation	initial - primary tumor site
281			NBC281	NBD52	no	0	neg	F	4	≥ 18 months	NB04	normal	HR	initial - primary tumor site
282			NBC282	NBD53	no	0	neg	M	2.2	≥ 18 months	NB04	normal	observation	initial - primary tumor site
283			NBC283	NA	no	0	neg	M	4S	< 18 months	NB04	normal	observation	initial - metastasis
284			NBC284	NA	no	0	neg	M	4	< 18 months	NB04	normal	MRG	initial - primary tumor site
285			NBC285	NA	no	0	neg	F	4S	< 18 months	NB04	normal	observation	initial - primary tumor site
286			NBC286	NA	no	0	neg	M	2.1	≥ 18 months	NB04	normal	observation	initial - primary tumor site
287			NBC287	NBD54	yes	2.82059	pos	M	4	≥ 18 months	NB04	normal	HR	initial - primary tumor site
288			NBC288	NA	no	0	neg	M	4S	< 18 months	NB04	amp	HR	initial - primary tumor site
289			NBC289	NA	no	0.0958028	neg	M	1	< 18 months	NB04	normal	observation	initial - primary tumor site
290			NBC290	NA	no	0	neg	M	4	< 18 months	NB04	normal	HR	post chemo - primary tumor site
291			NBC291	NA	no	0	neg	M	1	< 18 months	NB04	normal	observation	initial - primary tumor site
292			NBC292	NBD55	no	0	neg	F	1	< 18 months	NB04	normal	observation	initial - primary tumor site
293			NBC293	NA	no	0.153384	neg	F	3	≥ 18 months	NB04	normal	MRG	post chemo - primary tumor site
294			NBC294	NA	no	0	neg	F	3	< 18 months	NB04	normal	observation	post chemo - primary tumor site
295			NBC295	NA	no	0	neg	M	4	≥ 18 months	NB04	normal	HR	post chemo - primary tumor site
296			NBC296	NA	no	0	neg	F	2.1	≥ 18 months	NB04	normal	observation	initial - primary tumor site
297			NBC297	NBD56	yes	0.69838	pos	F	4	≥ 18 months	NB04	normal	HR	initial - primary tumor site
298			NBC298	NA	no	0	neg	M	1	< 18 months	NB04	normal	observation	initial - primary tumor site
299			NBC299	NA	no	0	neg	M	4S	< 18 months	NB04	normal	observation	initial - primary tumor site
300			NBC300	NA	no	0	neg	F	1	< 18 months	NB04	normal	observation	initial - primary tumor site
301			NBC301	NA	no	0	neg	F	3	< 18 months	NB04	normal	observation	initial - primary tumor site
302			NBC302	NBD58	yes	0.27673	pos	F	2.2	≥ 18 months	NB04	normal	MRG	initial - primary tumor site
303			NBC303	NA	no	0	neg	M	3	< 18 months	NB04	normal	observation	initial - primary tumor site
304			NBC304	NA	no	0	neg	F	4	< 18 months	NB04	normal	MRG	initial - primary tumor site
305			NBC305	NA	no	0	neg	F	4	< 18 months	NB04	normal	MRG	initial - metastasis
306			NBC306	NA	no	0	neg	F	-4S	< 18 months	NB04	normal	observation	initial - metastasis
307			NBC307	NBD59	no	0	neg	F	1	≥ 18 months	NB04	normal	observation	initial - primary tumor site
308			NBC308	NA	no	0	neg	M	3	< 18 months	NB04	normal	observation	initial - primary tumor site
309			NBC309	NA	no	0	neg	M	2.2	< 18 months	NB04	normal	observation	initial - primary tumor site
310			NBC310	NBD60	no	0	neg	F	2.2	≥ 18 months	NB04	normal	observation	initial - primary tumor site
311			NBC311	NA	no	0	neg	M	2.2	< 18 months	NB04	normal	observation	initial - primary tumor site
312			NBC312	NA	no	0	neg	M	3	< 18 months	NB04	normal	observation	initial - primary tumor site
313			NBC313	NBD61	no	0	neg	M	4	≥ 18 months	NB04	normal	HR	initial - metastasis
314			NBC314	NA	no	0	neg	F	3	< 18 months	NB04	normal	observation	initial - primary tumor site
315			NBC315	NA	no	0	neg	F	4	≥ 18 months	NB04	amp	HR	post chemo - primary tumor site
316			NBC316	NA	no	0	neg	F	3	< 18 months	NB04	normal	observation	initial - primary tumor site
317			NBC317	NA	no	0	neg	M	4S	< 18 months	NB04	normal	observation	initial - metastasis
318			NBC318	NBD62	no	0	neg	M	4	< 18 months	NB04	normal	MRG	initial - primary tumor site
319			NBC319	NBD63	no	0	neg	F	1	≥ 18 months	NB04	normal	observation	initial - primary tumor site
320			NBC320	NA	no	0	neg	F	3	< 18 months	NB04	normal	observation	initial - primary tumor site
321			NBC321	NBD64	no	0	neg	M	3	< 18 months	NB04	normal	observation	initial - primary tumor site
322			NBC322	NA	no	0	neg	M	3	≥ 18 months	NB04	normal	MRG	initial - primary tumor site
323			NBC323	NA	no	0.232299	neg	F	3	< 18 months	NB04	normal	observation	initial - primary tumor site
324			NBC324	NA	no	0.313413	neg	F	4S	< 18 months	NB04	normal	observation	initial - metastasis
325			NBC325	NA	no	0.187208	neg	M	2.1	< 18 months	NB04	normal	observation	initial - primary tumor site
326			NBC326	NBD65	no	0	neg	F	4	≥ 18 months	NB04	n.e.	HR	initial - primary tumor site
327			NBC327	NBD66	yes	0.2	pos	M	4	≥ 18 months	NB04	normal	HR	post chemo - primary tumor site
328			NBC328	NA	no	0	neg	F	3	< 18 months	NB04	normal	observation	initial - primary tumor site
329			NBC329	NA	no	0	neg	F	4S	< 18 months	NB04	normal	observation	initial - metastasis
330			NBC330	NA	no	0	neg	M	3	< 18 months	NB04	normal	observation	post chemo - primary tumor site
331			NBC331	NBD67	yes	0.6613	pos	M	4	≥ 18 months	NB04	normal	HR	post chemo - primary tumor site
332			NBC332	NA	no	0	neg	F	4S	< 18 months	NB04	normal	observation	initial - metastasis
333			NBC333	NA	no	0	neg	M	3	≥ 18 months	NB04	amp	HR	post chemo - primary tumor site
334			NBC334	NA	no	0	neg	F	4	< 18 months	NB04	normal	HR	post chemo - primary tumor site
335			NBC335	NA	no	0	neg	M	2.2	< 18 months	NB04	n.e.	NA	initial - primary tumor site
336			NBC336	NA	no	0	neg	M	3	< 18 months	NB04	n.e.	NA	initial - primary tumor site
337			NBC337	NA	no	0.258968	neg	M	4	< 18 months	NB04	amp	HR	initial - metastasis
338			NBC338	NA	no	0	neg	F	4	≥ 18 months	NB04	normal	HR	post chemo - primary tumor site
339			NBC339	NA	no	0	neg	M	1	< 18 months	NB04	normal	observation	initial - primary tumor site
340			NBC340	NBD68	no	0	neg	F	3	≥ 18 months	NB04	normal	MRG	initial - primary tumor site
341			NBC341	NA	no	0	neg	M	2.1	≥ 18 months	NB04	normal	observation	post chemo - primary tumor site
342			NBC342	NBD69	no	0	neg	F	3	< 18 months	NB04	normal	observation	relapse - primary tumor site
343			NBC343	NA	no	0	neg	M	2.1	< 18 months	NB04	normal	MRG	initial - primary tumor site
344			NBC344	NA	no	0	neg	F	3	< 18 months	NB04	amp	HR	initial - primary tumor site
345			NBC345	NBD70	yes	1.39327	pos	F	2.2	≥ 18 months	NB04	normal	observation	initial - primary tumor site
346			NBC346	NA	no	0	neg	M	4S	< 18 months	NB04	normal	observation	initial - primary tumor site
347			NBC347	NA	no	0	neg	F	1	≥ 18 months	NB04	normal	observation	initial - primary tumor site
348			NBC348	NBD71	no	0	neg	F	3	< 18 months	NB04	amp	HR	initial - primary tumor site
349			NBC349	NA	no	0	neg	F	4S	< 18 months	NB04	amp	HR	initial - primary tumor site
350			NBC350	NA	no	0	neg	M	4S	< 18 months	NB04	normal	observation	initial - metastasis
351			NBC351	NBD72	yes	0.543952	pos	M	4	≥ 18 months	NB04	normal	HR	post chemo - primary tumor site
352			NBC352	NA	no	0	neg	M	3	≥ 18 months	NB04	amp	HR	initial - primary tumor site
353			NBC353	NA	no	0	neg	M	4	< 18 months	NB04	normal	MRG	initial - primary tumor site
354			NBC354	NA	no	0	neg	F	4S	< 18 months	NB04	normal	observation	initial - primary tumor site
355			NBC355	NBD73	no	0	neg	F	4	≥ 18 months	NB04	amp	HR	initial - metastasis
356			NBC356	NA	no	0	neg	F	4	≥ 18 months	NB04	normal	HR	initial - metastasis
357			NBC357	NBD74	no	0	neg	F	1	< 18 months	NB04	normal	observation	initial - primary tumor site
358			NBC358	NA	no	0	neg	F	3	≥ 18 months	NB04	normal	MRG	initial - primary tumor site
359			NBC359	NA	no	0	neg	F	1	≥ 18 months	NB04	normal	observation	initial - primary tumor site
360			NBC360	NA	no	0	neg	F	4	≥ 18 months	NB04	normal	HR	initial - primary tumor site
361			NBC361	NA	no	0	neg	F	1	≥ 18 months	NB04	normal	observation	initial - primary tumor site
362			NBC362	NBD75	no	0	neg	M	1	< 18 months	NB04	amp	HR	initial - primary tumor site
363			NBC363	NBD76	yes	0.463719	pos	M	4	≥ 18 months	NB04	normal	HR	initial - primary tumor site
364			NBC364	NA	no	0	neg	M	1	≥ 18 months	NB04	normal	observation	initial - primary tumor site
365			NBC365	NA	no	0	neg	F	1	< 18 months	NB04	normal	observation	initial - primary tumor site
366			NBC366	NA	no	0	neg	M	1	< 18 months	NB04	normal	observation	initial - primary tumor site
367			NBC367	NA	no	0.32452	neg	M	2.1	< 18 months	NB04	normal	observation	initial - primary tumor site
368			NBC368	NA	no	0	neg	M	3	≥ 18 months	NB04	normal	MRG	initial - primary tumor site
369			NBC369	NA	no	0	neg	M	3	< 18 months	NB04	normal	observation	initial - primary tumor site
370			NBC370	NA	no	0	neg	M	4S	< 18 months	NB04	normal	observation	initial - primary tumor site
371			NBC371	NA	no	0	neg	M	2.1	≥ 18 months	NB04	normal	observation	initial - primary tumor site
372			NBC372	NA	no	0	neg	M	2.1	< 18 months	NB04	normal	observation	initial - primary tumor site
373			NBC373	NA	no	0	neg	M	1	< 18 months	NB04	normal	observation	initial - primary tumor site
374			NBC374	NA	no	0	neg	F	2.1	< 18 months	NB04	normal	observation	initial - primary tumor site
375			NBC375	NA	no	0	neg	M	4	≥ 18 months	NB04	amp	HR	initial - primary tumor site
376			NBC376	NA	no	0	neg	F	2.1	< 18 months	NB04	normal	observation	initial - primary tumor site
377			NBC377	NA	no	0	neg	M	4	< 18 months	NB04	normal	MRG	initial - primary tumor site
378			NBC378	NBD77	yes	0.984672	pos	F	3	≥ 18 months	NB04	normal	MRG	initial - primary tumor site
379			NBC379	NA	no	0	neg	M	4	< 18 months	NB04	normal	MRG	initial - primary tumor site
380			NBC380	NA	no	0	neg	F	3	≥ 18 months	NB04	normal	MRG	initial - primary tumor site
381			NBC381	NA	no	0	neg	F	1	≥ 18 months	NB04	normal	observation	initial - primary tumor site
382			NBC382	NA	no	0	neg	F	2.1	< 18 months	NB04	normal	observation	initial - primary tumor site
383			NBC383	NBD78	no	0	neg	M	4S	< 18 months	NB04	normal	observation	initial - primary tumor site
384			NBC384	NA	no	0	neg	F	1	< 18 months	NB04	normal	observation	initial - primary tumor site
385			NBC385	NA	no	0	neg	M	1	< 18 months	NB04	normal	observation	initial - primary tumor site
386			NBC386	NA	no	0	neg	F	4	≥ 18 months	NB04	normal	HR	post chemo - primary tumor site
387			NBC387	NBD79	no	0	neg	F	4	< 18 months	NB04	amp	HR	initial - metastasis
388			NBC388	NBD80	no	0	neg	M	2.2	≥ 18 months	NB04	normal	observation	initial - primary tumor site
389			NBC389	NA	no	0	neg	F	4	< 18 months	NB04	normal	MRG	initial - primary tumor site
390			NBC390	NA	no	0	neg	M	2.1	< 18 months	NB04	normal	MRG	initial - primary tumor site
391			NBC391	NBD81	no	0	neg	F	4	≥ 18 months	NB04	normal	HR	initial - primary tumor site
392			NBC392	NA	no	0	neg	F	4	< 18 months	NB04	amp	HR	initial - primary tumor site
393			NBC393	NA	no	0	neg	F	1	< 18 months	NB04	normal	observation	initial - primary tumor site
394			NBC394	NA	no	0	neg	F	4	≥ 18 months	NB04	normal	HR	initial - metastasis
395			NBC395	NBD82	no	0	neg	M	3	≥ 18 months	NB04	amp	HR	initial - primary tumor site
396			NBC396	NA	no	0	neg	M	4	< 18 months	NB04	normal	MRG	post chemo - primary tumor site
397			NBC397	NA	no	0	neg	M	4	< 18 months	NB04	amp	HR	initial - primary tumor site
398			NBC398	NBD83	yes	6.37992	pos	M	3	≥ 18 months	NB04	normal	MRG	initial - primary tumor site
399			NBC399	NBD84	no	0	neg	F	2.1	< 18 months	NB04	amp	HR	relapse - primary tumor site
400			NBC400	NA	no	0	neg	M	1	≥ 18 months	NB04	normal	observation	initial - primary tumor site
401			NBC401	NA	no	0	neg	M	1	< 18 months	NB04	normal	observation	initial - primary tumor site
402			NBC402	NA	no	0	neg	F	2.1	< 18 months	NB04	normal	MRG	initial - primary tumor site
403			NBC403	NBD85	yes	0.536769	pos	F	1	< 18 months	NB04	normal	observation	initial - primary tumor site
404			NBC404	NA	no	0	neg	F	1	< 18 months	NB04	normal	observation	initial - primary tumor site
405			NBC405	NBD87	no	0	neg	M	4	≥ 18 months	NB04	amp	HR	initial - primary tumor site
406			NBC406	NA	no	0	neg	F	3	< 18 months	NB04	normal	observation	initial - primary tumor site
407			NBC407	NA	no	0	neg	M	3	≥ 18 months	NB04	normal	MRG	post chemo - primary tumor site
408			NBC408	NA	no	0	neg	M	4S	< 18 months	NB04	normal	observation	initial - primary tumor site
409			NBC409	NA	no	0	neg	F	2.1	< 18 months	NB04	normal	observation	initial - primary tumor site
410			NBC410	NA	no	0	neg	F	4	≥ 18 months	NB04	normal	HR	initial - primary tumor site
411			NBC411	NBD88	no	0	neg	M	4	< 18 months	NB04	amp	HR	initial
412			NBC412	NBD89	yes	1.6004	pos	M	4	≥ 18 months	NB04	normal	HR	initial - primary tumor site
413			NBC413	NA	no	0	neg	M	3	≥ 18 months	NB04	normal	MRG	initial - primary tumor site
414			NBC414	NBD90	no	0	neg	F	4	< 18 months	NB04	normal	MRG	initial
415			NBC415	NA	no	0	neg	F	3	≥ 18 months	NB04	normal	observation	initial - primary tumor site
416			NBC416	NA	no	0	neg	F	4	≥ 18 months	NB04	normal	HR	initial - metastasis
417			NBC417	NA	no	0	neg	F	4S	< 18 months	NB04	normal	observation	initial - primary tumor site
418			NBC418	NA	no	0.179177	neg	F	4S	< 18 months	NB04	normal	observation	initial - primary tumor site
419			NBC419	NBD91	yes	2.00503	pos	F	4	≥ 18 months	NB04	normal	HR	initial - primary tumor site
420			NBC420	NA	no	0	neg	M	4S	< 18 months	NB04	normal	observation	initial - primary tumor site
421			NBC421	NA	no	0	neg	M	1	< 18 months	NB04	normal	observation	initial - primary tumor site
422			NBC422	NA	no	0	neg	M	4S	< 18 months	NB04	normal	observation	initial - metastasis
423			NBC423	NA	no	0	neg	M	1	< 18 months	NB04	normal	observation	initial - primary tumor site
424			NBC424	NA	no	0	neg	M	4S	< 18 months	NB04	normal	observation	initial - primary tumor site
425			NBC425	NA	no	0	neg	M	1	< 18 months	NB04	normal	observation	initial - primary tumor site
426			NBC426	NA	no	0	neg	M	1	≥ 18 months	NB04	normal	observation	initial - primary tumor site
427			NBC427	NBD92	no	0	neg	F	4	≥ 18 months	NB04	amp	HR	initial - metastasis
428			NBC428	NBD93	yes	3.60647	pos	M	4	≥ 18 months	NB04	normal	HR	initial - primary tumor site
429			NBC429	NA	no	0	neg	F	-2.1	< 18 months	NB04	normal	observation	initial - primary tumor site
430			NBC430	NA	no	0	neg	M	4S	< 18 months	NB04	normal	observation	initial - primary tumor site
431			NBC431	NBD94	no	0	neg	M	4	≥ 18 months	NB04	normal	HR	initial - primary tumor site
432			NBC432	NA	no	0	neg	M	2.2	< 18 months	NB04	normal	observation	initial - primary tumor site
433			NBC433	NA	no	0	neg	M	2.1	< 18 months	NB04	normal	observation	initial - primary tumor site
434			NBC434	NA	no	0.264004	neg	M	1	< 18 months	NB04	normal	observation	initial - primary tumor site
435			NBC435	NA	no	0	neg	M	3	< 18 months	NB04	normal	observation	initial - primary tumor site
436			NBC436	NA	no	0	neg	F	1	< 18 months	NB04	normal	observation	initial - primary tumor site
437			NBC437	NA	no	0	neg	M	4	≥ 18 months	NB04	amp	HR	initial - primary tumor site
438			NBC438	NBD95	yes	0.424393	pos	M	3	≥ 18 months	NB04	normal	MRG	initial - primary tumor site
439			NBC439	NBD96	no	0	neg	M	4	≥ 18 months	NB04	amp	HR	initial - primary tumor site
440			NBC440	NA	no	0	neg	F	1	≥ 18 months	NB04	normal	observation	initial - primary tumor site
441			NBC441	NA	no	0	neg	M	4	< 18 months	NB04	n.e.	HR	post chemo - primary tumor site
442			NBC442	NA	no	0	neg	M	4S	< 18 months	NB04	normal	observation	relapse - primary tumor site
443			NBC443	NA	no	0	neg	M	4	< 18 months	NB04	amp	HR	post chemo - primary tumor site
444			NBC444	NA	no	0	neg	F	4S	< 18 months	NB04	normal	observation	initial - primary tumor site
445			NBC445	NA	no	0	neg	M	2.1	< 18 months	NB04	normal	observation	relapse - metastasis
446			NBC446	NA	no	0	neg	F	2.2	< 18 months	NB04	normal	observation	initial - primary tumor site
447			NBC447	NA	no	0	neg	M	3	< 18 months	NB04	normal	observation	initial - primary tumor site
448			NBC448	NA	no	0	neg	M	2.1	< 18 months	NB04	normal	observation	initial - primary tumor site
449			NBC449	NBD98	yes	2.55718	pos	M	4	≥ 18 months	NB04	normal	HR	initial - primary tumor site
450			NBC450	NA	no	0	neg	M	4	≥ 18 months	NB04	normal	HR	post chemo - primary tumor site
451			NBC451	NA	no	0	neg	F	1	≥ 18 months	NB04	normal	observation	initial - primary tumor site
452			NBC452	NBD99	no	0	neg	M	4	≥ 18 months	NB04	amp	HR	initial - primary tumor site
453			NBC453	NBD100	no	0	neg	F	4	≥ 18 months	NB04	amp	HR	initial - primary tumor site
454			NBC454	NBD101	no	0	neg	M	4	≥ 18 months	NB04	amp	HR	initial - primary tumor site
455			NBC455	NBD102	yes	1.15709	pos	M	4	≥ 18 months	NB04	normal	HR	initial - primary tumor site
456			NBC456	NA	no	0	neg	F	2.2	< 18 months	NB04	normal	observation	initial - primary tumor site
457			NBC457	NA	no	0	neg	M	2.2	≥ 18 months	NB04	normal	observation	initial - primary tumor site
458			NBC458	NBD103	no	0	neg	F	4	≥ 18 months	NB04	normal	HR	initial - primary tumor site
459			NBC459	NA	no	0.20839	neg	F	4	< 18 months	NB04	normal	MRG	post chemo - metastasis
460			NBC460	NA	no	0	neg	M	3	< 18 months	NB04	normal	observation	initial - primary tumor site
461			NBC461	NBD104	no	0	neg	M	3	≥ 18 months	NB04	amp	HR	initial - primary tumor site
462			NBC462	NA	no	0	neg	F	4S	< 18 months	NB04	normal	observation	initial - metastasis
463			NBC463	NBD105	no	0	neg	M	4	< 18 months	NB04	amp	HR	initial - primary tumor site
464			NBC464	NA	no	0	neg	F	2.1	< 18 months	NB04	normal	MRG	initial - primary tumor site
465			NBC465	NBD106	no	0	neg	F	4S	< 18 months	NB04	amp	observation	relapse - primary tumor site
466			NBC466	NA	no	0	neg	M	1	≥ 18 months	NB04	normal	observation	initial - primary tumor site
467			NBC467	NA	no	0	neg	M	2.1	< 18 months	NB04	normal	observation	initial - primary tumor site
468			NBC468	NA	no	0	neg	F	1	≥ 18 months	NB04	normal	observation	initial - primary tumor site
469			NBC469	NA	no	0	neg	F	2.2	≥ 18 months	NB04	normal	observation	initial - primary tumor site
470			NBC470	NA	no	0	neg	F	2.2	< 18 months	NB04	normal	observation	initial - primary tumor site
471			NBC471	NA	no	0	neg	M	3	< 18 months	NB04	normal	observation	initial - primary tumor site
472			NBC472	NA	no	0	neg	M	1	< 18 months	NB04	normal	observation	initial - primary tumor site
473			NBC473	NA	no	0	neg	M	1	< 18 months	NB04	normal	observation	initial - primary tumor site
474			NBC474	NA	no	0	neg	F	1	< 18 months	NB04	normal	observation	initial - primary tumor site
475			NBC475	NA	no	0	neg	M	2.1	< 18 months	NB04	normal	observation	relapse - primary tumor site
476			NBC476	NA	no	0	neg	M	4S	< 18 months	NB04	normal	observation	initial - primary tumor site
477			NBC477	NA	no	0	neg	M	3	< 18 months	NB04	normal	observation	initial - primary tumor site
478			NBC478	NA	no	0	neg	F	3	≥ 18 months	NB04	normal	MRG	initial - primary tumor site
479			NBC479	NA	no	0	neg	F	4	< 18 months	NB04	normal	MRG	initial - metastasis
480			NBC480	NA	no	0	neg	F	1	< 18 months	NB04	normal	observation	initial - primary tumor site
481			NBC481	NA	no	0	neg	F	1	< 18 months	NB04	normal	observation	initial - primary tumor site
482			NBC482	NA	no	0	neg	M	2.1	< 18 months	NB04	normal	observation	initial - primary tumor site
483			NBC483	NA	no	0	neg	F	3	< 18 months	NB04	normal	observation	initial - primary tumor site
484			NBC484	NBD107	no	0	neg	M	4	≥ 18 months	NB04	normal	HR	initial - primary tumor site
485			NBC485	NA	no	0	neg	F	2.1	< 18 months	NB04	normal	observation	initial - primary tumor site
486			NBC486	NA	no	0	neg	F	2.1	< 18 months	NB04	normal	observation	initial - primary tumor site
487			NBC487	NA	no	0	neg	F	4	< 18 months	NB04	normal	HR	post chemo - primary tumor site
488			NBC488	NA	no	0	neg	M	1	≥ 18 months	NB04	normal	observation	initial - primary tumor site
489			NBC489	NBD110	no	0	neg	F	4	≥ 18 months	NB04	amp	HR	initial - metastasis
490			NBC490	NA	no	0	neg	F	1	< 18 months	NB04	normal	observation	initial - primary tumor site
491			NBC491	NBD111	yes	0.335002	pos	M	4	≥ 18 months	NB04	normal	HR	initial - primary tumor site
492			NBC492	NBD112	yes	11.6089	pos	F	1	≥ 18 months	NB04	normal	observation	post chemo relapse - primary tumor site
493			NBC493	NA	no	0	neg	F	4S	< 18 months	NB04	normal	observation	initial - primary tumor site
494			NBC494	NA	no	0	neg	F	3	≥ 18 months	NB04	normal	MRG	initial - primary tumor site
495			NBC495	NA	no	0	neg	M	4	≥ 18 months	NB04	amp	HR	initial - primary tumor site
496			NBC496	NA	no	0	neg	F	4	< 18 months	NB04	amp	HR	initial - primary tumor site
497			NBC497	NA	no	0	neg	F	4	< 18 months	NB04	amp	HR	initial - primary tumor site
498			NBC498	NBD113	no	0.411969	neg	M	4	≥ 18 months	NB04	normal	HR	initial
499			NBC499	NA	no	0	neg	M	1	< 18 months	NB04	normal	observation	initial - primary tumor site
500			NBC500	NA	no	0	neg	M	2.1	< 18 months	NB04	normal	observation	initial - primary tumor site
501			NBC501	NA	no	0	neg	F	1	< 18 months	NB04	normal	observation	initial - primary tumor site
502			NBC502	NA	no	0	neg	F	2.1	< 18 months	NB04	normal	observation	initial - primary tumor site
503			NBC503	NA	no	0	neg	M	1	< 18 months	NB04	normal	observation	initial - primary tumor site
504			NBC504	NBD114	no	0	neg	M	4	≥ 18 months	NB04	amp	HR	initial - primary tumor site
505			NBC505	NBD115	no	0	neg	M	4	< 18 months	NB04	normal	MRG	initial - primary tumor site
506			NBC506	NA	no	0	neg	M	1	< 18 months	NB04	normal	observation	initial - primary tumor site
507			NBC507	NBD116	no	0	neg	M	4	≥ 18 months	NB04	normal	HR	initial - primary tumor site
508			NBC508	NA	no	0	neg	M	4	< 18 months	NB04	normal	HR	initial - metastasis
509			NBC509	NA	no	0	neg	F	2.1	< 18 months	NB04	normal	observation	initial - primary tumor site
510			NBC510	NA	no	0	neg	F	2.1	< 18 months	NB04	normal	observation	initial - primary tumor site
511			NBC511	NA	no	0	neg	M	1	< 18 months	NB04	normal	observation	initial - primary tumor site
512			NBC512	NA	no	0	neg	M	2.1	< 18 months	NB04	normal	observation	initial - primary tumor site
513			NBC513	NA	no	0	neg	M	1	< 18 months	NB04	normal	observation	initial - primary tumor site
514			NBC514	NA	no	0	neg	M	4	< 18 months	NB04	normal	HR	initial - primary tumor site
515			NBC515	NA	no	0	neg	M	3	< 18 months	NB04	normal	observation	initial - primary tumor site
516			NBC516	NA	no	0	neg	M	1	< 18 months	NB04	normal	observation	initial - primary tumor site
517			NBC517	NA	no	0	neg	F	4S	< 18 months	NB04	normal	observation	initial - primary tumor site
518			NBC518	NA	no	0	neg	M	3	≥ 18 months	NB04	normal	MRG	initial - primary tumor site
519			NBC519	NBD117	no	0	neg	M	4	≥ 18 months	NB04	amp	HR	initial - primary tumor site
520			NBC520	NBD118	yes	0.394293	pos	M	2.2	≥ 18 months	NB04	normal	observation	initial - primary tumor site
521			NBC521	NA	no	0	neg	M	1	< 18 months	NB04	normal	observation	initial - primary tumor site
522			NBC522	NA	no	0	neg	M	2.1	< 18 months	NB04	normal	observation	initial - primary tumor site
523			NBC523	NA	no	0	neg	M	1	< 18 months	NB04	normal	observation	initial - primary tumor site
524			NBC524	NA	no	0	neg	M	4	< 18 months	NB04	normal	MRG	initial - metastasis
525			NBC525	NBD119	yes	4.14541	pos	F	2.1	≥ 18 months	NB04	normal	MRG	initial - primary tumor site
526			NBC526	NBD120	no	0	neg	F	2.1	≥ 18 months	NB04	amp	HR	initial - primary tumor site
527			NBC527	NBD121	no	0	neg	F	4	≥ 18 months	NB04	normal	HR	initial - primary tumor site
528			NBC528	NBD122	yes	3.13953	pos	M	4	≥ 18 months	NB04	normal	HR	initial - primary tumor site
529			NBC529	NA	no	0	neg	F	1	< 18 months	NB04	n.e.	NA	initial - primary tumor site
530			NBC530	NA	no	0	neg	M	1	< 18 months	NB04	normal	observation	initial - primary tumor site
531			NBC531	NBD123	yes	1.29871	pos	F	4	≥ 18 months	NB04	normal	HR	initial
532			NBC532	NA	no	0	neg	F	2.1	≥ 18 months	NB04	amp	HR	post chemo - primary tumor site
533			NBC533	NBD124	no	0	neg	M	2.1	< 18 months	NB04	amp	HR	initial - primary tumor site
534			NBC534	NA	no	0	neg	M	1	< 18 months	NB04	n.e.	NA	initial - primary tumor site
535			NBC535	NA	no	0	neg	M	4S	< 18 months	NB04	normal	observation	initial - primary tumor site
536			NBC536	NA	no	0	neg	F	3	< 18 months	NB04	normal	observation	initial - primary tumor site
537			NBC537	NBD125	no	0	neg	F	4	≥ 18 months	NB04	normal	HR	initial - primary tumor site
538			NBC538	NA	no	0.0870305	neg	M	2	< 18 months	NB04	normal	observation	initial - primary tumor site
539			NBC539	NA	no	0.138032	neg	M	2.1	< 18 months	NB04	normal	MRG	initial - primary tumor site
540			NBC540	NBD127	no	0	neg	M	4	≥ 18 months	NB04	normal	HR	initial - primary tumor site
541			NBC541	NA	no	0	neg	M	4S	< 18 months	NB04	normal	observation	initial - primary tumor site
542			NBC542	NBD128	no	0	neg	M	3	≥ 18 months	NB04	amp	HR	initial - primary tumor site
543			NBC543	NA	no	0	neg	M	1	< 18 months	NB04	normal	observation	initial - primary tumor site
544			NBC544	NA	no	0	neg	F	8	< 18 months	NB04	normal	observation	initial - primary tumor site
545			NBC545	NA	no	0	neg	F	1	< 18 months	NB04	normal	observation	initial - primary tumor site
546			NBC546	NA	no	0.752325	neg	M	2.1	< 18 months	NB04	normal	observation	post chemo - primary tumor site
547			NBC547	NA	no	0	neg	M	1	≥ 18 months	NB04	normal	observation	initial - primary tumor site
548			NBC548	NA	no	0	neg	M	2.1	< 18 months	NB04	normal	MRG	relapse - primary tumor site
549			NBC549	NA	no	0	neg	F	3	< 18 months	NB04	normal	observation	initial - primary tumor site
550			NBC550	NA	no	0	neg	F	4S	< 18 months	NB04	normal	observation	initial - primary tumor site
551			NBC551	NA	no	0	neg	F	4	< 18 months	NB04	normal	HR	initial - primary tumor site
552			NBC552	NA	no	0	neg	F	2.1	< 18 months	NB04	normal	observation	initial - primary tumor site
553			NBC553	NA	no	0	neg	M	1	< 18 months	NB04	normal	observation	initial - primary tumor site
554			NBC554	NA	no	0	neg	M	2.1	< 18 months	NB04	normal	observation	initial - primary tumor site
555			NBC555	NA	no	0.189533	neg	M	3	≥ 18 months	NB04	normal	MRG	initial - primary tumor site
556			NBC556	NA	no	0	neg	F	1	< 18 months	NB04	normal	observation	initial - primary tumor site
557			NBC557	NBD129	no	0	neg	M	4	≥ 18 months	NB04	amp	HR	initial - primary tumor site
558			NBC558	NA	no	0	neg	M	1	≥ 18 months	NB04	normal	observation	initial - primary tumor site
559			NBC559	NA	no	0	neg	M	1	≥ 18 months	NB04	normal	observation	initial - primary tumor site
560			NBC560	NA	no	0	neg	F	2.1	< 18 months	NB04	normal	observation	initial - primary tumor site
561			NBC561	NA	no	0	neg	M	1	< 18 months	NB04	normal	observation	initial - primary tumor site
562			NBC562	NA	no	0.196226	neg	F	1	< 18 months	NB04	normal	observation	initial - primary tumor site
563			NBC563	NA	no	0	neg	F	3	≥ 18 months	NB04	normal	MRG	initial - primary tumor site
564			NBC564	NA	no	0	neg	F	4S	< 18 months	NB04	normal	observation	initial - primary tumor site
565			NBC565	NA	no	0	neg	F	4	< 18 months	NB04	normal	MRG	initial - metastasis
566			NBC566	NA	no	0	neg	M	3	< 18 months	NB04	normal	observation	post chemo - primary tumor site
567			NBC567	NA	no	0	neg	F	4S	< 18 months	NB04	normal	observation	initial - primary tumor site
568			NBC568	NBD130	yes	6.95995	pos	M	3	≥ 18 months	NB04	normal	MRG	initial - primary tumor site
569			NBC569	NA	no	0	neg	M	1	≥ 18 months	NB04	normal	observation	initial - primary tumor site
570			NBC570	NA	no	0	neg	M	4	≥ 18 months	NB04	normal	HR	initial - metastasis
571			NBC571	NA	no	0	neg	M	4S	< 18 months	NB04	normal	observation	initial - primary tumor site
572			NBC572	NA	no	0	neg	M	2.1	< 18 months	NB04	normal	observation	post chemo - primary tumor site
573			NBC573	NA	no	0	neg	F	2.1	≥ 18 months	NB04	normal	MRG	post chemo - primary tumor site
574			NBC574	NA	no	0	neg	F	2.1	< 18 months	NB04	normal	observation	relapse - primary tumor site
575			NBC575	NA	no	0	neg	M	4	≥ 18 months	NB04	amp	HR	initial - primary tumor site
576			NBC576	NA	no	0	neg	M	4	≥ 18 months	NB04	amp	HR	initial - primary tumor site
577			NBC577	NA	no	0	neg	M	3	< 18 months	NB04	normal	observation	initial - primary tumor site
578			NBC578	NBD131	no	0	neg	M	4	≥ 18 months	NB04	normal	HR	initial - primary tumor site
579			NBC579	NA	no	0.374389	neg	M	2.1	≥ 18 months	NB04	normal	MRG	initial - primary tumor site
580			NBC580	NA	no	0	neg	F	4	< 18 months	NB04	normal	MRG	initial - primary tumor site
581			NBC581	NA	no	0	neg	F	1	< 18 months	NB04	normal	observation	initial - primary tumor site
582			NBC582	NA	no	0	neg	F	4S	< 18 months	NB04	normal	observation	initial - primary tumor site
583			NBC583	NA	no	0	neg	F	3	< 18 months	NB04	normal	observation	initial - primary tumor site
584			NBC584	NA	no	0	neg	M	1	≥ 18 months	NB04	normal	observation	initial - primary tumor site
585			NBC585	NA	no	0	neg	M	3	< 18 months	NB04	normal	observation	initial - primary tumor site
586			NBC586	NA	no	0.115936	neg	M	4	< 18 months	NB04	normal	HR	initial - primary tumor site
587			NBC587	NA	no	0	neg	M	2.2	≥ 18 months	NB04	normal	MRG	initial - primary tumor site
588			NBC588	NA	no	0.529044	neg	M	1	≥ 18 months	NB04	normal	observation	initial - primary tumor site
589			NBC589	NA	yes	0.137197	neg	M	3	< 18 months	NB04	normal	observation	initial - primary tumor site
590			NBC590	NA	no	0	neg	F	1	< 18 months	NB04	normal	observation	initial - primary tumor site
591			NBC591	NA	no	0	neg	M	4S	< 18 months	NB04	normal	observation	initial - primary tumor site
592			NBC592	NA	no	0	neg	F	4	≥ 18 months	NB04	normal	HR	initial - primary tumor site
593			NBC593	NA	no	0	neg	M	1	< 18 months	NB04	normal	observation	initial - primary tumor site
594			NBC594	NA	no	0	neg	F	1	< 18 months	NB04	normal	observation	initial - primary tumor site
595			NBC595	NA	no	0	neg	M	3	< 18 months	NB04	amp	HR	relapse - primary tumor site
596			NBC596	NA	no	0	neg	M	4	≥ 18 months	NB04	amp	HR	initial - metastasis
597			NBC597	NA	no	0	neg	F	2.1	< 18 months	NB04	normal	observation	initial - primary tumor site
598			NBC598	NA	no	0	neg	M	4S	< 18 months	NB04	amp	HR	initial - metastasis
599			NBC599	NA	no	0	neg	F	4	< 18 months	NB04	normal	MRG	initial - primary tumor site
600			NBC600	NBD133	no	0	neg	F	4	≥ 18 months	NB04	normal	HR	initial - primary tumor site
601			NBC601	NA	no	0	neg	F	3	≥ 18 months	NB04	amp	HR	post chemo - primary tumor site
602			NBC602	NBD134	yes	2.60067	pos	F	2.2	≥ 18 months	NB04	normal	observation	initial - primary tumor site
603			NBC603	NBD135	yes	1.54468	pos	M	4	≥ 18 months	NB04	normal	HR	initial
604			NBC604	NBD136	yes	7.08153	pos	F	4	≥ 18 months	NB04	normal	HR	initial - primary tumor site
605			NBC605	NA	no	0	neg	M	4S	< 18 months	NB04	amp	HR	initial - primary tumor site
606			NBC606	NA	no	0.197315	neg	M	1	< 18 months	NB04	normal	observation	initial - primary tumor site
607			NBC607	NBD137	yes	5.76644	pos	F	4	≥ 18 months	NB04	normal	HR	initial - metastasis
608			NBC608	NA	no	0.130483	neg	F	4	< 18 months	NB04	normal	MRG	initial - primary tumor site
609			NBC609	NA	no	0.100117	neg	F	4S	< 18 months	NB04	normal	observation	initial - primary tumor site
610			NBC610	NA	no	0	neg	F	3	≥ 18 months	NB04	normal	MRG	initial - primary tumor site
611			NBC611	NBD138	no	0	neg	M	4	≥ 18 months	NB04	normal	HR	initial
612			NBC612	NA	no	0	neg	M	2	< 18 months	NB04	normal	observation	initial - primary tumor site
613			NBC613	NA	no	0	neg	F	2.1	< 18 months	NB04	normal	observation	initial - primary tumor site
614			NBC614	NA	no	0	neg	M	4S	< 18 months	NB04	normal	observation	initial - primary tumor site
615			NBC615	NA	no	0	neg	M	1	< 18 months	NB04	normal	observation	initial - primary tumor site
616			NBC616	NA	no	0	neg	F	4S	< 18 months	NB04	amp	HR	post chemo - metastasis
617			NBC617	NA	no	0	neg	F	2.1	< 18 months	NB04	n.e.	NA	relapse - primary tumor site
618			NBC618	NBD139	yes	8.0963	pos	M	4	≥ 18 months	NB04	normal	HR	initial
619			NBC619	NA	no	0	neg	M	4	≥ 18 months	NB04	amp	HR	initial - primary tumor site
620			NBC620	NA	no	0	neg	M	1	< 18 months	NB04	normal	observation	initial - primary tumor site
621			NBC621	NA	no	0	neg	F	3	< 18 months	NB04	normal	observation	initial - primary tumor site
622			NBC622	NA	no	0	neg	F	1	< 18 months	NB04	normal	observation	initial - primary tumor site
623			NBC623	NA	no	0	neg	F	1	< 18 months	NB04	normal	observation	initial - primary tumor site
624			NBC624	NBD140	no	0	neg	F	4	≥ 18 months	NB04	normal	HR	initial - primary tumor site
625			NBC625	NA	yes	7.08153	pos	M	2.2	< 18 months	NB04	normal	observation	initial - primary tumor site
626			NBC626	NA	no	0	neg	M	1	< 18 months	NB04	normal	observation	initial - primary tumor site
627			NBC627	NA	no	0	neg	F	2.1	< 18 months	NB04	amp	HR	initial - primary tumor site
628			NBC628	NA	no	0	neg	M	1	< 18 months	NB04	normal	observation	initial - primary tumor site
629			NBC629	NA	no	0	neg	M	4	< 18 months	NB04	amp	HR	initial - primary tumor site
630			NBC630	NBD141	no	0	neg	F	4	≥ 18 months	NB04	normal	HR	initial
631			NBC631	NA	no	0	neg	F	2.1	< 18 months	NB04	normal	observation	initial - primary tumor site
632			NBC632	NA	no	0	neg	M	1	≥ 18 months	NB04	normal	observation	initial - primary tumor site
633			NBC633	NA	no	0	neg	F	2.1	≥ 18 months	NB04	normal	observation	initial - primary tumor site
634			NBC634	NBD142	no	0	neg	M	2.1	< 18 months	NB04	amp	HR	initial - primary tumor site
635			NBC635	NA	yes	0.432755	pos	F	3	< 18 months	NB04	normal	observation	post chemo - primary tumor site
636			NBC636	NA	no	0	neg	F	1	< 18 months	NB04	normal	observation	initial - primary tumor site
637			NBC637	NA	no	0	neg	M	4S	< 18 months	NB04	normal	observation	initial - primary tumor site
638			NBC638	NBD143	no	0	neg	M	3	≥ 18 months	NB04	amp	HR	initial - primary tumor site
639			NBC639	NA	no	0.0477257	neg	M	2.1	≥ 18 months	NB04	normal	MRG	initial - primary tumor site
640			NBC640	NA	no	0	neg	M	4S	< 18 months	NB04	normal	observation	initial - primary tumor site
641			NBC641	NA	no	0	neg	F	1	≥ 18 months	NB04	normal	observation	initial - primary tumor site
642			NBC642	NA	no	0.0929317	neg	F	3	< 18 months	NB04	normal	observation	initial - primary tumor site
643			NBC643	NA	no	0	neg	M	1	< 18 months	NB04	normal	observation	initial - primary tumor site
644			NBC644	NBD144	no	0	neg	M	4	≥ 18 months	NB04	normal	HR	initial - primary tumor site
645			NBC645	NBD146	no	0	neg	F	4	≥ 18 months	NB04	normal	HR	initial - primary tumor site
646			NBC646	NBD147	no	0	neg	M	4	≥ 18 months	NB04	normal	HR	initial
647			NBC647	NA	no	0	neg	M	4	< 18 months	NB04	normal	HR	initial - metastasis
648			NBC648	NBD148	yes	0.363847	pos	M	4	≥ 18 months	NB04	normal	HR	initial - metastasis
649			NBC649	NA	no	0	neg	F	1	< 18 months	NB04	n.e.	NA	initial - primary tumor site
650			NBC650	NA	no	0	neg	F	1	≥ 18 months	NB04	normal	observation	initial - primary tumor site
651			NBC651	NA	no	0	neg	F	2.1	≥ 18 months	NB04	normal	observation	initial - primary tumor site
652			NBC652	NA	no	0	neg	M	4	≥ 18 months	NB04	amp	HR	initial - primary tumor site
653			NBC653	NA	no	0.326926	neg	M	1	< 18 months	NB04	normal	observation	initial - primary tumor site
654			NBC654	NA	no	0	neg	F	4	< 18 months	NB04	amp	HR	initial - primary tumor site
655			NBC655	NBD149	yes	1.85866	pos	M	4	≥ 18 months	NB04	normal	HR	initial - primary tumor site
656			NBC656	NA	no	1.12529	neg	M	4	≥ 18 months	NB04	normal	HR	initial - primary tumor site
657			NBC657	NA	no	0.225514	neg	F	4S	< 18 months	NB04	normal	observation	initial - primary tumor site
658			NBC658	NA	no	0	neg	M	1	< 18 months	NB04	normal	observation	initial - primary tumor site
659			NBC659	NA	no	0	neg	M	1	< 18 months	NB04	normal	observation	initial - primary tumor site
660			NBC660	NA	no	0	neg	M	4S	< 18 months	NB04	normal	observation	initial - primary tumor site
661			NBC661	NA	no	0	neg	F	4S	< 18 months	NB04	normal	observation	initial - primary tumor site
662			NBC662	NA	no	0	neg	M	2.2	< 18 months	NB04	normal	observation	initial - primary tumor site
663			NBC663	NA	no	0	neg	M	4	< 18 months	NB04	amp	HR	initial - metastasis
664			NBC664	NA	no	0	neg	M	2.2	< 18 months	NB04	normal	observation	initial - primary tumor site
665			NBC665	NA	no	0	neg	F	2.1	≥ 18 months	NB04	normal	observation	initial - primary tumor site
666			NBC666	NA	no	0.170782	neg	M	1	< 18 months	NB04	normal	observation	initial - primary tumor site
667			NBC667	NA	no	0	neg	F	2.1	< 18 months	NB04	normal	observation	initial - primary tumor site
668			NBC668	NA	no	0.339154	neg	F	1	< 18 months	NB04	normal	observation	initial - primary tumor site
669			NBC669	NA	no	0	neg	M	4S	< 18 months	NB04	normal	observation	initial - primary tumor site
670			NBC670	NA	no	0.146876	neg	M	4	≥ 18 months	NB04	normal	HR	initial - primary tumor site
671			NBC671	NA	no	0	neg	M	1	< 18 months	NB04	normal	observation	initial - primary tumor site
672			NBC672	NA	yes	0.624592	pos	F	4	≥ 18 months	NB04	normal	HR	initial - primary tumor site
673			NBC673	NBD150	no	0	neg	M	4	≥ 18 months	NB04	amp	HR	initial - primary tumor site
674			NBC674	NA	no	0.210823	neg	M	4S	< 18 months	NB04	normal	observation	initial - primary tumor site
675			NBC675	NA	no	0	neg	M	1	< 18 months	NB04	normal	observation	initial - primary tumor site
676			NBC676	NA	no	0.376826	neg	F	1	≥ 18 months	NB04	normal	observation	initial - primary tumor site
677			NBC677	NA	no	0.206371	neg	F	1	< 18 months	NB04	normal	observation	initial - primary tumor site
678			NBC678	NA	no	0	neg	M	1	< 18 months	NB04	normal	observation	initial - primary tumor site
679			NBC679	NA	no	0.195921	neg	M	4	≥ 18 months	NB04	amp	HR	initial - metastasis
680			NBC680	NA	no	0.26231	neg	M	1	< 18 months	NB04	normal	observation	initial - primary tumor site
681			NBC681	NA	no	1.64941	neg	F	4	< 18 months	NB04	normal	MRG	initial - metastasis
682			NBC682	NA	no	0.296275	neg	F	2.2	< 18 months	NB04	normal	observation	initial - primary tumor site
683			NBC683	NA	yes	0.873251	pos	M	3	≥ 18 months	NB04	normal	MRG	initial - primary tumor site
684			NBC684	NA	no	0.794508	neg	M	1	< 18 months	NB04	normal	observation	initial - primary tumor site
685			NBC685	NA	no	0.200106	neg	M	3	< 18 months	NB04	normal	observation	initial - primary tumor site
686			NBC686	NBD151	yes	4.36234	pos	M	4	≥ 18 months	NB04	normal	HR	initial - metastasis
687			NBC687	NA	no	0.276034	neg	M	4	< 18 months	NB04	amp	HR	initial - primary tumor site
688			NBC688	NA	no	1.03653	neg	F	4S	< 18 months	NB04	amp	HR	initial - primary tumor site
689			NBC689	NA	no	0	neg	M	1	< 18 months	NB04	normal	observation	initial - primary tumor site
690			NBC690	NA	no	0	neg	M	3	< 18 months	NB04	normal	observation	initial - primary tumor site
691			NBC691	NA	no	0	neg	M	4	≥ 18 months	NB04	normal	HR	initial - primary tumor site
692			NBC692	NA	no	0	neg	M	4	≥ 18 months	NB04	normal	HR	initial - primary tumor site
693			NBC693	NA	no	0	neg	M	2.1	< 18 months	NB04	normal	observation	initial - primary tumor site
694			NBC694	NA	no	0	neg	M	4	< 18 months	NB04	normal	MRG	initial - primary tumor site
695			NBC695	NA	no	0	neg	M	3	< 18 months	NB04	normal	observation	initial - primary tumor site
696			NBC696	NA	no	0	neg	F	7	< 18 months	NB04	normal	observation	relapse - primary tumor site
697			NBC697	NA	no	0	neg	F	4	≥ 18 months	NB04	amp	HR	initial - metastasis
698			NBC698	NBD152	no	0	neg	M	4	≥ 18 months	NB04	normal	HR	initial - primary tumor site
699			NBC699	NA	no	0	neg	M	1	< 18 months	NB04	normal	observation	initial - primary tumor site
700			NBC700	NA	no	0	neg	M	1	< 18 months	NB04	normal	observation	initial - primary tumor site
701			NBC701	NA	no	0	neg	F	1	< 18 months	NB04	normal	observation	initial - primary tumor site
702			NBC702	NBD153	yes	0.943298	pos	F	4	≥ 18 months	NB04	normal	HR	initial - primary tumor site
703			NBC703	NA	yes	7.1631	pos	F	4	≥ 18 months	NB04	normal	HR	initial - metastasis
704			NBC704	NA	no	0	neg	F	4	< 18 months	NB04	normal	MRG	initial - primary tumor site
705			NBC705	NBD154	yes	0.489325	pos	F	1	≥ 18 months	NB04	normal	observation	initial - primary tumor site
706			NBC706	NA	no	0	neg	M	3	< 18 months	NB04	normal	observation	initial - primary tumor site
707			NBC707	NA	no	0	neg	M	3	≥ 18 months	NB04	amp	HR	initial - primary tumor site
708			NBC708	NA	no	0	neg	F	1	< 18 months	NB04	normal	observation	initial - primary tumor site
709			NBC709	NA	no	0	neg	M	2.1	< 18 months	NB04	normal	observation	initial - primary tumor site
710			NBC710	NBD155	yes	7.55756	pos	M	4	≥ 18 months	NB04	normal	HR	initial - primary tumor site
711			NBC711	NA	no	0	neg	F	1	< 18 months	NB04	normal	observation	initial - primary tumor site
712			NBC712	NBD156	no	0	neg	F	4	< 18 months	NB2016-ReGanglioneuromistry	normal	MRG	initial
713			NBC713	NBD158	no	0.196722	neg	F	4	≥ 18 months	other	amp	NA	initial - primary tumor site
714			NBC714	NBD159	yes	0.0858547	neg	M	4	≥ 18 months	HR-NBL-1/SIOPEN	amp	NA	initial - primary tumor site
715			NBC715	NBD160	no	0	neg	M	3	≥ 18 months	NB-A-87	amp	NA	initial - primary tumor site
716			NBC716	NBD161	no	0	neg	M	3	≥ 18 months	other	amp	NA	initial - primary tumor site
717			NBC717	NBD162	no	0	neg	M	4	≥ 18 months	other	amp	NA	initial - primary tumor site
718			NBC718	NBD163	no	0	neg	M	4	≥ 18 months	HR-NBL-1/SIOPEN	amp	NA	initial - primary tumor site
719			NBC719	NBD164	no	0	neg	M	4	< 18 months	NB-A-87	normal	NA	initial - primary tumor site
720			NBC720	NBD165	no	0	neg	M	3	≥ 18 months	NB-A-87	amp	NA	initial - primary tumor site
			a age at diagnosis
			b Risk stratification based on NB2004 risk stratification scheme
