# Supplementary material for: Alternative lengthening of telomeres in childhood neuroblastoma from genome to proteome
Source: Nat Commun. 2021 Feb 24;12:1269. doi: 10.1038/s41467-021-21247-8 (PMC7904810; doi:10.1038/s41467-021-21247-8)
Supplement: Supplementary file 5 — Supplementary Data 2 [file 41467_2021_21247_MOESM5_ESM.xlsx]

## Sheet: INFORM
Supplementary Data 2: Clinical information and available data types for tumors in the INFORM cohort
NBI_ID	TMM group	C-Circle	telomere content tumor/control (log2)	ATRX	TERT	MYCN (current disease episode)	lc WGS	WES	hc WGS	Sex	Stage	Agea	MYCN (at diagnosis)b	NB2004c	Matching primary
NBI1	ALT	pos	1.83186	-	-	normal	x	x	x	F	1	≥ 18 months	normal	observation	NBI1_00/NBD12
NBI2	ALT	pos	-0.659771	DEL	-	normal	x	x	x	M	4	≥ 18 months	normal	HR
NBI3	TERT	neg	-0.74239	NA	TERT high	normal	x	x	NA	M	4	< 18 months	normal	HR
NBI4	ALT	pos	1.78985	DEL	-	normal	x	x	x	M	4	≥ 18 months	normal	HR
NBI5	MNA/ALT	pos	0.107371	-	-	amp	x	x	x	M	4	≥ 18 months	amp	HR	NBI5_00
NBI6	ALT	pos	0.99213	-	-	normal	x	x	x	M	4	≥ 18 months	normal	HR
NBI7	MNA	neg	-1.45693	-	-	amp	x	x	x	M	4	≥ 18 months	amp	HR	NBI7_00
NBI8	MNA	neg	-0.592381	-	-	amp	x	x	x	M	4	≥ 18 months	amp	HR	NBI8_00/NBD101
NBI9	ALT	pos	2.29396	-	-	normal	x	x	x	M	3	≥ 18 months	normal	MR
NBI10	TERT	neg	-0.00103662	-	SV	normal	x	x	x	M	4	≥ 18 months	normal	HR
NBI11	MNA	neg	-1.47798	-	-	amp	x	x	x	M	4	< 18 months	amp	HR	NBI11_00
NBI12	ALT	pos	1.83461	-	-	normal	x	x	x	F	4	≥ 18 months	normal	HR
NBI13	TERT	neg	-0.390745	-	SV	normal	x	x	x	M	4	≥ 18 months	normal	HR
NBI14	OTHER	neg	-0.737037	-	-	normal	x	x	x	F	4	< 18 months	normal	MR
NBI15	TERT	neg	-0.580945	-	SV	normal	x	x	x	F	4	≥ 18 months	normal	HR	NBI15_00
NBI16	ALT	pos	0.787465	SNV	-	normal	x	x	x	F	4	≥ 18 months	normal	HR
NBI17	TERT	neg	-0.540482	-	SV	normal	x	x	x	M	4	≥ 18 months	n.e.	HR
NBI18	ALT	pos	1.84804	-	-	normal	x	x	x	M	4	≥ 18 months	normal	HR
NBI19	TERT	neg	-0.0977744	NA	TERT high	normal	x	x	NA	M	4	≥ 18 months	normal	HR
NBI20	TERT	neg	-0.224097	-	SV	normal	x	x	x	M	4	≥ 18 months	normal	HR
NBI21	MNA	neg	-0.872044	-	-	amp	x	x	x	M	4	≥ 18 months	amp	HR
NBI22	ALT	pos	2.22866	DUP	-	normal	x	x	x	F	2.2	≥ 18 months	normal	observation	NBI22_00/NBD70
NBI23	ALT	pos	0.0584956	DEL	-	normal	x	x	x	F	4	≥ 18 months	normal	HR	NBI23_00/NBD141
NBI24	ALT	pos	1.1045	NA	NA	normal	x	x	NA	M	4	≥ 18 months	normal	HR	NBI24_00/NBD151
NBI25	MNA	neg	-1.47633	-	-	amp	x	x	x	M	4	≥ 18 months	amp	HR
NBI26	MNA/ALT	pos	0.178491	NA	NA	amp	x	x	NA	M	4	≥ 18 months	amp	HR	NBI26_00
NBI27	MNA	neg	-1.07815	-	-	amp	x	x	x	M	4	≥ 18 months	amp	HR
NBI28	OTHER	neg	-0.208365	NA	NA	normal	x	x	NA	M	4	≥ 18 months	normal	HR
NBI29	ALT	pos	2.24159	-	-	normal	x	x	x	M	3	≥ 18 months	normal	MR	NBI29_00
NBI30	ALT	pos	1.53139	NA	NA	normal	x	x	NA	F	4	≥ 18 months	normal	HR
NBI31	MNA	neg	-1.07687	NA	NA	amp	x	x	NA	M	4	≥ 18 months	amp	HR
NBI32	ALT	pos	0.299001	-	-	normal	x	x	x	M	4S	< 18 months	normal	observation
NBI33	MNA	neg	-0.553123	-	-	amp	x	x	x	M	4	≥ 18 months	amp	HR	NBI33_00
NBI34	TERT	neg	0.632038	-	SV	normal	x	x	x	M	4	≥ 18 months	normal	HR	NBI34_00/NBD127
NBI35	TERT	neg	-0.270223	-	SV	normal	x	x	x	M	4	≥ 18 months	normal	HR	NBI35_00
NBI36	OTHER	neg	-0.205809	-	-	normal	x	x	x	M	4S	< 18 months	normal	observation
NBI37	MNA	neg	-0.824095	NA	NA	amp	x	x	NA	M	4	< 18 months	amp	HR
NBI38	ALT	pos	-0.768078	NA	NA	normal	x	x	NA	M	4	≥ 18 months	normal	HR
NBI39	ALT	pos	1.7342	DEL	-	normal	x	x	x	M	4	≥ 18 months	normal	HR
NBI40	ALT/TERT	pos	-0.488622	-	SV	normal	x	x	x	M	4	≥ 18 months	normal	HR
a age at diagnosis
b MYCN (at diagnosis): n.e. results of MYCN status assessment were not conclusive
c Risk stratification based on the NB2004 risk stratification scheme

## Sheet: Tabelle1
ID	ALK/RAS pathway
NBI1
NBI2
NBI3	ALK
NBI4
NBI5	RAS pathway
NBI6
NBI7
NBI8
NBI9	RAS pathway
NBI10
NBI11	ALK
NBI12
NBI13	RAS pathway
NBI14	ALK
NBI15
NBI16	RAS pathway
NBI17	ALK
NBI18	RAS pathway
NBI19
NBI20
NBI21	RAS pathway
NBI22	CDK4 CCND1
NBI23	ALK
NBI24	CCND1
NBI25
NBI26
NBI27
NBI28
NBI29	CDK4 amp
NBI30	RAS pathway
NBI31	ALK
NBI32	RAS pathway
NBI33	ALK
NBI34
NBI35
NBI36
NBI37	RAS pathway
NBI38
NBI39
NBI40
