# Supplementary material for: Alternative lengthening of telomeres in childhood neuroblastoma from genome to proteome
Source: Nat Commun. 2021 Feb 24;12:1269. doi: 10.1038/s41467-021-21247-8 (PMC7904810; doi:10.1038/s41467-021-21247-8)
Supplement: Supplementary file 6 — Supplementary Data 3 [file 41467_2021_21247_MOESM6_ESM.xlsx]

## Sheet: Discovery
Supplementary Data 3: Clinical information and available data types for tumors in the discovery cohort
NBD ID	NBL ID (Peifer et al., 2015)	TMM group	TMM group_ATRX status	C-Circle	Telomere content tumor/control (log2)	ATRX SVs	ATRX SNV	TERT	MYCN (current disease episode)	1q42 tel repeat locus	1q42-1qter deletiona	1p deletion	17q gain	WGS	RNAseq	Proteome	ChIPseq	No control	Sex	Stage	Age b	Status	EFS	OS	EFS time(days)	OS time (days)	Treatment protocol	MYCN (diagnosis)	NB2004c	Disease period	Ploidy (Aceseq)	Purity (Aceseq)
NBD1	NA	MNA	MNA	neg	-0.510646	-	-	-	amp	-	-	del	gain	x	x	NA	x		F	4	< 18 months	2	1	0	1804	5909	NB90	amp	HR	relapse - primary tumor site	complex	0.65
NBD2	NA	ALT	ALT_ATRXwt	pos	1.05675	-	-	-	normal	tel repeat locus	del	del	whole gain	x	x	NA	NA		M	3	≥ 18 months	1	1	1	1490	3865	NB90	normal	MRG	relapse - primary tumor site	3	0.84
NBD3	NA	ALT	ALT_ATRXwt	pos	0.855061	-	-	-	normal	-	-	-	whole gain	x	NA	NA	NA		F	4	≥ 18 months	1	1	1	764	3555	NB97	normal	HR	relapse - primary tumor site	2	0.79
NBD4	NBL09	ALT	ALT_ATRXwt	NA	2.37203	-	-	-	normal	-	-	-	-	x	x	NA	NA		F	1	≥ 18 months	2	1	0	1576	5860	Other	normal	observation	untreated relapse	2	0.89
NBD5	NA	ALT	ALT_ATRXmut	pos	0.96211	DEL	-	-	normal	-	-	-	-	x	x	NA	NA		M	3	≥ 18 months	1	1	1	1573	3984	Other	normal	MRG	post chemo relapse - primary tumor site	3	0.71
NBD6	NA	OTHER	OTHER	neg	-0.425992	-	-	-	normal	-	-	-	whole gain	x	x	x	NA		F	1	< 18 months	0	0	0	7602	7602	NB97	normal	observation	initial - primary tumor site	3	0.76
NBD7	NA	TERT	TERT	neg	0.397066	-	-	SV	normal	-	-	del	gain	x	x	NA	NA		F	4	≥ 18 months	2	1	0	921	4163	NB97	normal	HR	initial - primary tumor site	3	0.85
NBD8	NA	ALT	ALT_ATRXmut	pos	2.27991	-	exonic SNV	-	normal	-	-	-	gain	x	NA	NA	NA		F	1	≥ 18 months	2	1	0	186	2400	Other	normal	NA	relapse	3	0.93
NBD9	NA	MNA	MNA	neg	-1.5901	-	-	-	amp	-	-	del	gain	x	x	x	NA		F	4	≥ 18 months	0	0	0	2378	2378	NB04	amp	HR	initial - primary tumor site	2	0.88
NBD10	NA	ALT	ALT_ATRXmut	pos	0.718186	DEL	-	-	normal	tel repeat locus	del	-	gain	x	x	NA	NA		M	4	≥ 18 months	1	1	1	670	2423	NB04	normal	HR	initial - primary tumor site	4	0.6
NBD11	NA	ALT	ALT_ATRXmut	pos	2.96018	DEL	-	-	normal	-	del	-	gain	x	x	x	x		F	4	≥ 18 months	1	1	1	812	1454	NB97	normal	HR	relapse - metastasis	3	0.66
NBD12	NA	ALT	ALT_ATRXwt	pos	1.55897	-	-	-	normal	-	-	del	whole gain	x	x	x	x		F	1	≥ 18 months	2	1	0	240	6706	NB97	normal	observation	initial - primary tumor site	3	0.83
NBD13	NA	TERT	TERT	neg	-0.83656	-	-	SV	normal	-	-	-	whole gain	x	x	NA	NA		F	4	≥ 18 months	1	1	1	705	3809	NB97	normal	HR	initial - primary tumor site	complex	0.94
NBD14	NA	TERT	TERT	neg	-0.880248	-	NA	SV	normal	-	-	-	gain	x	x	NA	NA	No control	M	4	≥ 18 months	1	1	1	486	1293	NB97	normal	HR	initial - primary tumor site	2	0.95
NBD15	NA	TERT	TERT	neg	-0.698126	-	-	TERT promoter mutation	normal	-	-	del	gain	x	x	NA	NA		F	2.1	≥ 18 months	1	1	1	56	522	NB97	normal	MRG	initial - primary tumor site	3	0.91
NBD16	NA	MNA	MNA	neg	-0.841047	-	-	-	amp	-	-	del	gain	x	x	NA	NA		M	4	< 18 months	1	1	1	326	391	NB97	amp	HR	initial - metastasis	2	0.96
NBD17	NA	ALT	ALT_ATRXmut	pos	1.91142	-	exonic SNV	-	normal	-	-	del	gain	x	x	x	NA		F	4	≥ 18 months	5	0	0	3567	3567	NB04	normal	HR	initial - primary tumor site	3	0.93
NBD18	NBL26	MNA	MNA	NA	-1.0965	-	-	-	amp	-	-	del	whole gain	x	x	NA	NA		F	3	≥ 18 months	1	1	1	402	416	NB97	amp	HR	initial	2	0.95
NBD19	NBL10	OTHER	OTHER	NA	-0.265527	-	-	-	normal	-	-	-	whole gain	x	x	NA	NA		M	4S	< 18 months	0	0	0	3571	3571	NB97	normal	observation	initial - primary tumor site	3	0.9
NBD20	NBL27	MNA	MNA	neg	-0.587997	-	-	-	amp	-	-	-	whole gain	x	x	NA	NA		M	1	≥ 18 months	1	1	1	524	592	NB97	amp	HR	initial	2	0.96
NBD21	NA	ALT	ALT_ATRXmut	pos	1.38864	DUP	-	-	normal	-	-	-	gain	x	NA	NA	NA		M	3	≥ 18 months	2	1	0	1361	2188	Other	normal	MRG	post chemo - primary tumor site	3	0.96
NBD22	NA	ALT	ALT_ATRXmut	pos	1.09403	-	exonic SNV	-	normal	tel repeat locus	del	del	-	x	x	x	NA		M	2.2	≥ 18 months	1	1	1	277	4089	NB97	normal	MRG	relapse - primary tumor site	3	0.45
NBD23	NA	OTHER	OTHER	neg	-0.410079	-	-	-	normal	-	-	-	whole gain	x	x	x	NA		M	2.2	< 18 months	0	0	0	4019	4019	NB97	normal	observation	initial - primary tumor site	complex	0.74
NBD24	NBL11	OTHER	OTHER	NA	-0.0753566	-	-	-	normal	-	-	-	whole gain	x	x	NA	NA		F	2	< 18 months	0	0	0	3670	3670	NB97	normal	observation	initial - primary tumor site	2	0.87
NBD25	NA	ALT	ALT_ATRXmut	pos	1.26192	-	exonic SNV	-	normal	tel repeat locus	CNV breakpoint	-	gain	x	x	x	x		F	2.1	≥ 18 months	1	1	1	699	5013	NB97	normal	MRG	relapse - primary tumor site	3	0.9
NBD26	NA	ALT	ALT_ATRXmut	pos	0.38412	DEL	-	-	normal	-	-	-	gain	x	NA	NA	NA		F	4	≥ 18 months	1	0	0	43	43	Other	normal	HR	initial - primary tumor site	3	0.74
NBD27	NA	ALT	ALT_ATRXwt	pos	0.30515	-	-	-	normal	-	-	-	-	x	x	NA	NA		M	4	≥ 18 months	0	0	0	5117	5117	NB97	normal	HR	post chemo - primary tumor site	2	1
NBD28	NA	ALT	ALT_ATRXwt	pos	2.30891	-	-	-	normal	-	-	-	gain	x	x	NA	NA		M	4	≥ 18 months	2	1	0	562	5480	NB97	normal	HR	initial - metastasis	2	0.7
NBD29	NBL12	OTHER	OTHER	NA	-0.14419	-	-	-	normal	-	-	-	whole gain	x	x	NA	NA		M	1	< 18 months	0	0	0	4358	4358	NB97	normal	observation	initial - primary tumor site	3	0.73
NBD30	NBL13	OTHER	OTHER	neg	-0.229173	-	-	-	normal	-	-	-	whole gain	x	x	x	NA		M	1	< 18 months	0	0	0	4014	4014	NB97	normal	observation	initial - primary tumor site	2	0.84
NBD31	NBL14	OTHER	OTHER	neg	-0.0565427	-	-	-	normal	-	-	-	whole gain	x	x	NA	NA		F	4S	< 18 months	0	0	0	5423	5423	NB97	normal	observation	initial - primary tumor site	2	0.9
NBD32	NA	ALT	ALT_ATRXmut	pos	0.614848	DEL	-	-	normal	-	del	-	gain	x	x	NA	NA		M	4	≥ 18 months	1	1	1	1512	2554	NB97	normal	HR	post chemo - primary tumor site	3	0.21
NBD33	NBL08	ALT	ALT_ATRXmut	pos	1.1813	-	exonic SNV	-	normal	-	-	del	gain	x	x	NA	NA		F	4	≥ 18 months	1	1	1	645	899	Other	normal	HR	initial - metastasis	3	0.83
NBD34	NA	TERT	TERT	neg	-2.16157	-	-	SV	normal	-	-	del	gain	x	x	NA	NA		M	4S	< 18 months	1	1	1	849	1836	NB97	normal	observation	relapse	4	0.94
NBD35	NA	MNA	MNA	neg	-1.08905	-	-	-	amp	-	-	del	-	x	x	NA	NA		F	4	≥ 18 months	1	1	1	443	784	NB04	amp	HR	initial - primary tumor site	3	0.94
NBD36	NBL03	ALT	ALT_ATRXwt	pos	3.39795	-	-	-	normal	-	-	-	gain	x	x	NA	NA		M	4	≥ 18 months	2	1	0	1890	5621	NB97	normal	HR	initial - metastasis	2	0.88
NBD37	NBL05	ALT	ALT_ATRXmut	pos	1.00261	DEL	-	-	normal	-	-	-	gain	x	x	NA	NA		M	4	≥ 18 months	0	0	0	4226	4226	NB97	normal	HR	initial - primary tumor site	2	0.94
NBD38	NA	MNA	MNA	neg	-1.08912	-	-	-	amp	-	-	del	gain	x	x	NA	NA		F	4	< 18 months	1	1	1	433	711	NB97	amp	HR	initial - metastasis	2	0.96
NBD39	NA	ALT	ALT_ATRXwt	pos	1.82327	-	-	-	normal	-	-	del	gain	x	x	x	x		M	4	≥ 18 months	0	0	0	5193	5193	NB97	normal	HR	post chemo - primary tumor site	2	0.46
NBD40	NA	MNA	MNA	neg	-0.166112	-	-	-	amp	-	-	del	gain	x	x	NA	x		M	4	≥ 18 months	1	1	1	252	354	NB97	amp	HR	post chemo - primary tumor site	4	0.96
NBD41	NA	ALT	ALT_ATRXwt	pos	1.67085	-	-	-	normal	-	-	-	gain	x	NA	NA	NA		M	4	≥ 18 months	0	0	0	4229	4229	NB04	normal	HR	initial - metastasis	2	0.66
NBD42	NBL15	OTHER	OTHER	NA	0.156498	-	-	-	normal	-	-	-	whole gain	x	x	NA	NA		M	2.2	< 18 months	0	0	0	2981	2981	NB04	normal	observation	initial - primary tumor site	3	0.82
NBD43	NA	OTHER	OTHER	neg	-0.557996	-	-	-	normal	-	-	-	whole gain	x	x	NA	x		M	3	≥ 18 months	1	1	1	540	1120	NB04	normal	MRG	relapse - primary tumor site	2	0.87
NBD44	NBL16	OTHER	OTHER	NA	-0.0460414	-	-	-	normal	-	-	-	whole gain	x	x	NA	NA		M	4S	< 18 months	0	0	0	1919	1919	NB04	normal	observation	initial - primary tumor site	3	0.87
NBD45	NBL06	ALT	ALT_ATRXmut	pos	1.86053	DEL	-	-	normal	-	-	-	gain	x	x	NA	NA		M	4	≥ 18 months	2	1	0	869	4906	NB04	normal	HR	initial - primary tumor site	2	0.9
NBD46	NA	ALT	ALT_ATRXmut	pos	-0.544915	-	exonic splicing	-	normal	-	-	-	gain	x	x	NA	NA		M	2.1	≥ 18 months	1	1	1	306	752	NB04	normal	MRG	initial - primary tumor site	2	0.95
NBD47	NA	OTHER	OTHER	neg	-0.733498	-	-	-	normal	-	-	-	whole gain	x	x	x	NA		F	2.1	< 18 months	0	0	0	3787	3787	NB04	normal	observation	initial - primary tumor site	2	0.75
NBD48	NA	TERT	TERT	neg	-1.35583	-	-	SV	normal	-	-	-	gain	x	x	NA	NA		M	4	≥ 18 months	0	0	0	3522	3522	NB04	normal	HR	initial - primary tumor site	2	0.82
NBD49	NA	OTHER	OTHER	neg	0.588296	-	-	-	normal	-	-	-	whole gain	x	x	x	NA		M	2.1	< 18 months	0	0	0	4747	4747	NB04	normal	observation	initial - primary tumor site	3	0.96
NBD50	NA	ALT	ALT_ATRXmut	pos	0.326135	-	exonic SNV	-	normal	-	-	-	whole gain	x	NA	NA	NA		F	4	≥ 18 months	2	1	0	1076	2709	NB04	normal	HR	initial - primary tumor site	complex	0.58
NBD51	NBL17	OTHER	OTHER	neg	-0.256329	-	-	-	normal	-	-	-	whole gain	x	x	NA	NA		M	4S	< 18 months	0	0	0	4305	4305	NB04	normal	observation	initial - metastasis	3	0.81
NBD52	NA	TERT	TERT	neg	-1.38915	-	-	SV	normal	-	-	-	gain	x	x	x	NA		F	4	≥ 18 months	1	1	1	366	570	NB04	normal	HR	initial - primary tumor site	3	0.79
NBD53	NA	OTHER	OTHER	neg	-0.105626	-	-	-	normal	-	-	-	-	x	x	x	x		M	2.2	≥ 18 months	0	0	0	3627	3627	NB04	normal	observation	initial - primary tumor site	4	0.54
NBD54	NA	ALT	ALT_ATRXmut	pos	1.04468	-	exonic stopgain	-	normal	tel repeat locus	del	-	gain	x	x	NA	NA		M	4	≥ 18 months	1	1	1	615	1235	NB04	normal	HR	initial - primary tumor site	2	0.89
NBD55	NA	OTHER	OTHER	neg	-0.84675	-	-	-	normal	-	-	-	0	x	x	NA	NA		F	1	< 18 months	2	1	0	715	4759	NB04	normal	observation	initial - primary tumor site	2	0.48
NBD56	NA	ALT	ALT_ATRXmut	pos	1.46802	DEL	-	-	normal	tel repeat locus	del	del	gain	x	x	NA	NA		F	4	≥ 18 months	1	1	1	358	365	NB04	normal	HR	initial - primary tumor site	4	0.9
NBD57	NBL42	HET MNA/TERT	HET MNA/TERT	NA	-0.69603	-	-	SV	amp	-	-	-	gain	x	x	NA	NA		F	4	≥ 18 months	1	1	1	336	380	NB04	amp	HR	initial - metastasis	complex	0.61
NBD58	NA	ALT	ALT_ATRXwt	pos	-0.342626	-	-	-	normal	-	-	del	gain	x	x	NA	NA		F	2.2	≥ 18 months	2	1	0	928	1008	NB04	normal	MRG	initial - primary tumor site	3	0.45
NBD59	NBL18	OTHER	OTHER	neg	-0.181549	-	-	-	normal	-	-	-	-	x	x	NA	NA		F	1	≥ 18 months	0	0	0	2297	2297	NB04	normal	observation	initial - primary tumor site	2	0.56
NBD60	NBL19	OTHER	OTHER	neg	-0.47901	-	-	-	normal	-	-	-	-	x	x	NA	x		F	2.2	≥ 18 months	0	0	0	1758	1758	NB04	normal	observation	initial - primary tumor site	2	0.94
NBD61	NA	TERT	TERT	neg	0.058115	-	NA	SV	normal	-	-	del	gain	x	NA	NA	NA		M	4	≥ 18 months	1	1	1	648	1202	NB04	normal	HR	initial - metastasis	complex	0.8
NBD62	NA	OTHER	OTHER	neg	-0.417061	-	-	-	normal	-	-	-	-	x	x	NA	NA		M	4	< 18 months	0	0	0	4417	4417	NB04	normal	MRG	initial - primary tumor site	3	0.91
NBD63	NBL20	OTHER	OTHER	neg	-0.198076	-	-	-	normal	-	-	-	gain	x	x	NA	NA		F	1	≥ 18 months	0	0	0	2309	2309	NB04	normal	observation	initial - primary tumor site	3	0.72
NBD64	NA	OTHER	OTHER	neg	-0.33368	-	-	-	normal	-	-	-	whole gain	x	x	NA	NA		M	3	< 18 months	2	1	0	738	4438	NB04	normal	observation	initial - primary tumor site	3	0.94
NBD65	NA	MNA	MNA	neg	-0.719708	-	-	-	amp	-	-	del	gain	x	x	x	NA		F	4	≥ 18 months	0	0	0	4548	4548	NB04	n.e.	HR	initial - primary tumor site	4	0.91
NBD66	NA	ALT	ALT_ATRXwt	pos	1.91353	-	-	-	normal	-	-	-	gain	x	x	x	x		M	4	≥ 18 months	1	1	1	539	986	NB04	normal	HR	post chemo - primary tumor site	2	0.69
NBD67	NA	ALT	ALT_ATRXmut	pos	0.204003	DEL	-	-	normal	-	-	-	gain	x	x	NA	NA		M	4	≥ 18 months	2	1	0	1809	4081	NB04	normal	HR	post chemo - primary tumor site	2	0.58
NBD68	NA	OTHER	OTHER	neg	-0.723635	-	NA	-	normal	-	-	-	whole gain	x	x	NA	NA		F	3	≥ 18 months	1	1	1	349	1123	NB04	normal	MRG	initial - primary tumor site	2	0.7
NBD69	NA	OTHER	OTHER	neg	-0.388721	-	-	-	normal	-	-	-	-	x	x	NA	NA		F	3	< 18 months	2	1	0	73	4160	NB04	normal	observation	relapse - primary tumor site	2	1
NBD70	NA	ALT	ALT_ATRXmut	pos	0.397412	DUP	-	-	normal	tel repeat locus	del	-	whole gain	x	x	x	NA		F	2.2	≥ 18 months	1	1	1	244	3321	NB04	normal	observation	initial - primary tumor site	3	0.87
NBD71	NA	MNA	MNA	neg	-1.01048	-	intronic	-	amp	-	-	del	gain	x	x	NA	NA		F	3	< 18 months	1	1	1	417	526	NB04	amp	HR	initial - primary tumor site	2	0.9
NBD72	NA	ALT	ALT_ATRXwt	pos	4.32565	-	-	-	normal	-	-	-	gain	x	x	x	NA		M	4	≥ 18 months	1	1	1	213	275	NB04	normal	HR	post chemo - primary tumor site	2	0.6
NBD73	NA	MNA	MNA	neg	-1.27847	-	-	-	amp	-	-	del	gain	x	x	NA	x		F	4	≥ 18 months	1	1	1	431	454	NB04	amp	HR	initial - metastasis	2	0.86
NBD74	NBL21	OTHER	OTHER	neg	-0.962261	-	-	-	normal	-	-	-	gain	x	x	NA	NA		F	1	< 18 months	0	0	0	1908	1908	NB04	normal	observation	initial - primary tumor site	3	0.93
NBD75	NBL28	MNA	MNA	neg	-0.155885	-	-	-	amp	-	-	del	gain	x	x	x	x		M	1	< 18 months	0	0	0	4177	4177	NB04	amp	HR	initial - primary tumor site	2	0.95
NBD76	NA	ALT	ALT_ATRXwt	pos	2.60393	-	-	-	normal	-	-	-	gain	x	x	x	x		M	4	≥ 18 months	2	1	0	367	3866	NB04	normal	HR	initial - primary tumor site	complex	0.52
NBD77	NA	ALT	ALT_ATRXmut	pos	1.08641	DUP	-	-	normal	-	del	-	-	x	x	NA	NA		F	3	≥ 18 months	2	1	0	1922	4079	NB04	normal	MRG	initial - primary tumor site	2	0.9
NBD78	NBL22	OTHER	OTHER	neg	-0.546527	-	-	-	normal	-	-	-	whole gain	x	x	NA	x		M	4S	< 18 months	0	0	0	3908	3908	NB04	normal	observation	initial - primary tumor site	3	0.69
NBD79	NA	HET MNA/TERT	HET MNA/TERT	neg	-0.950716	-	intronic	SV	amp	-	-	del	gain	x	x	NA	NA		F	4	< 18 months	1	1	1	407	425	NB04	amp	HR	initial - metastasis	4	0.8
NBD80	NBL23	OTHER	OTHER	neg	-0.617192	-	-	-	normal	-	-	-	-	x	x	NA	x		M	2.2	≥ 18 months	2	1	0	337	2671	NB04	normal	observation	initial - primary tumor site	4	0.62
NBD81	NBL37	TERT	TERT	neg	-0.77262	-	-	SV	normal	-	-	del	gain	x	x	x	x		F	4	≥ 18 months	2	1	0	834	3800	NB04	normal	HR	initial - primary tumor site	4	0.64
NBD82	NA	HET MNA/TERT	HET MNA/TERT	neg	-2.06167	-	-	SV	amp	-	-	del	-	x	x	NA	x		M	3	≥ 18 months	0	0	0	3836	3836	NB04	amp	HR	initial - primary tumor site	2	0.92
NBD83	NA	ALT	ALT_ATRXmut	pos	2.39419	DEL	-	-	normal	-	-	-	gain	x	x	NA	NA		M	3	≥ 18 months	1	1	1	441	1307	NB04	normal	MRG	initial - primary tumor site	2	0.8
NBD84	NA	MNA	MNA	neg	-1.54066	-	-	-	amp	-	-	-	gain	x	x	NA	NA		F	2.1	< 18 months	2	1	0	657	1474	NB04	amp	HR	relapse - primary tumor site	2	0.94
NBD85	NA	ALT	ALT_ATRXwt	pos	-0.430547	-	-	-	normal	-	-	-	whole gain	x	x	NA	NA		F	1	< 18 months	0	0	0	3099	3099	NB04	normal	observation	initial - primary tumor site	3	0.75
NBD86	NA	OTHER	OTHER	NA	0.00753748	-	NA	-	normal	-	NA	NA	NA	x	x	NA	NA	No control	M	4	≥ 18 months	0	0	0	3923	3923	NB04	normal	HR	initial - primary tumor site	2	1
NBD87	NA	MNA	MNA	neg	-0.561352	-	-	-	amp	-	-	del	gain	x	x	NA	NA		M	4	≥ 18 months	1	1	1	738	892	NB04	amp	HR	initial - primary tumor site	complex	0.3
NBD88	NA	MNA	MNA	neg	-0.921007	-	-	-	amp	-	-	del	gain	x	x	NA	NA		M	4	< 18 months	0	0	0	2085	2085	NB04	amp	HR	initial	2	0.98
NBD89	NA	ALT	ALT_ATRXmut	pos	0.572351	DEL	-	-	normal	-	del	-	gain	x	x	x	NA		M	4	≥ 18 months	2	1	0	691	3829	NB04	normal	HR	initial - primary tumor site	2	0.89
NBD90	NA	OTHER	OTHER	neg	0.0465594	-	-	-	normal	-	-	del	-	x	x	NA	NA		F	4	< 18 months	0	0	0	3312	3312	NB04	normal	MRG	initial	complex	0.67
NBD91	NA	ALT	ALT_ATRXwt	pos	0.786165	-	-	-	normal	-	-	del	gain	x	x	NA	NA		F	4	≥ 18 months	1	1	1	644	1883	NB04	normal	HR	initial - primary tumor site	2	0.89
NBD92	NBL29	MNA	MNA	neg	-1.21873	-	-	-	amp	-	-	del	gain	x	x	NA	NA		F	4	≥ 18 months	1	1	1	623	948	NB04	amp	HR	initial - metastasis	2	0.88
NBD93	NA	ALT	ALT_ATRXmut	pos	1.39421	DEL	-	-	normal	-	del	-	gain	x	x	NA	x		M	4	≥ 18 months	0	0	0	3206	3206	NB04	normal	HR	initial - primary tumor site	2	0.95
NBD94	NBL38	TERT	TERT	neg	-1.36796	-	-	SV	normal	-	-	-	gain	x	x	NA	x		M	4	≥ 18 months	0	0	0	3490	3490	NB04	normal	HR	initial - primary tumor site	2	0.89
NBD95	NA	ALT	ALT_ATRXwt	pos	2.21487	-	-	-	normal	-	-	-	gain	x	x	NA	NA		M	3	≥ 18 months	2	1	0	511	3634	NB04	normal	MRG	initial - primary tumor site	2	0.97
NBD96	NA	MNA	MNA	neg	-0.800528	-	-	-	amp	-	-	del	-	x	x	x	NA		M	4	≥ 18 months	1	1	1	454	555	NB04	amp	HR	initial - primary tumor site	2	0.92
NBD97	NBL24	OTHER	OTHER	NA	0.0776431	-	NA	-	normal	-	-	-	whole gain	x	x	NA	NA		F	2.2	< 18 months	0	0	0	242	242	NB04	normal	observation	initial - primary tumor site	3	0.84
NBD98	NBL43	ALT	ALT_ATRXmut	pos	1.57373	DEL	-	-	normal	-	-	-	gain	x	x	NA	NA		M	4	≥ 18 months	2	1	0	688	3552	NB04	normal	HR	initial - primary tumor site	4	0.58
NBD99	NBL30	MNA	MNA	neg	-1.41087	-	-	-	amp	-	-	del	gain	x	x	NA	NA		M	4	≥ 18 months	1	1	1	287	663	NB04	amp	HR	initial - primary tumor site	2	1
NBD100	NBL31	MNA	MNA	neg	-0.589097	-	-	-	amp	-	-	del	gain	x	NA	NA	NA		F	4	≥ 18 months	1	1	1	405	572	NB04	amp	HR	initial - primary tumor site	4	0.77
NBD101	NA	MNA	MNA	neg	-2.41112	-	-	-	amp	-	-	del	gain	x	x	NA	NA		M	4	≥ 18 months	1	1	1	1845	2443	NB04	amp	HR	initial - primary tumor site	2	0.98
NBD102	NA	ALT	ALT_ATRXwt	pos	2.75049	-	-	-	normal	-	-	del	gain	x	x	NA	NA		M	4	≥ 18 months	2	1	0	499	3216	NB04	normal	HR	initial - primary tumor site	2	0.8
NBD103	NBL39	TERT	TERT	neg	-0.880913	-	-	SV	normal	-	-	-	gain	x	x	x	x		F	4	≥ 18 months	1	0	0	259	259	NB04	normal	HR	initial - primary tumor site	4	0.84
NBD104	NA	MNA	MNA	neg	-1.29792	-	-	-	amp	-	-	del	gain	x	x	NA	NA		M	3	≥ 18 months	1	1	1	382	463	NB04	amp	HR	initial - primary tumor site	2	0.95
NBD105	NA	MNA	MNA	neg	-0.997507	-	-	-	amp	-	-	del	gain	x	x	x	NA		M	4	< 18 months	0	0	0	3279	3279	NB04	amp	HR	initial - primary tumor site	2	0.96
NBD106	NA	MNA	MNA	neg	-0.966122	-	-	-	amp	-	-	del	gain	x	x	x	NA		F	4S	< 18 months	2	1	0	832	3115	NB04	normal	observation	relapse - primary tumor site	2	0.95
NBD107	NBL40	TERT	TERT	neg	-1.43603	-	-	SV	normal	-	-	del	gain	x	x	x	NA		M	4	≥ 18 months	2	1	0	791	2969	NB04	normal	HR	initial - primary tumor site	4	0.87
NBD108	NBL25	OTHER	OTHER	NA	-0.501902	-	NA	-	normal	-	-	-	whole gain	x	x	NA	NA		M	2.2	≥ 18 months	0	0	0	2969	2969	NB04	normal	observation	initial - primary tumor site	3	0.86
NBD109	NBL41	TERT	TERT	NA	-1.06078	-	-	SV	normal	-	-	-	gain	x	x	NA	NA		F	4	≥ 18 months	1	1	1	647	1630	NB04	normal	HR	initial	2	0.75
NBD110	NBL32	MNA	MNA	neg	-0.641274	-	-	-	amp	-	-	del	-	x	x	NA	NA		F	4	≥ 18 months	1	0	0	232	232	NB04	amp	HR	initial - metastasis	2	0.95
NBD111	NBL04	ALT	ALT_ATRXmut	pos	0.321615	DEL	-	-	normal	-	-	-	-	x	x	NA	NA		M	4	≥ 18 months	1	1	1	92	158	NB04	normal	HR	initial - primary tumor site	2	0.9
NBD112	NA	ALT	ALT_ATRXmut	pos	1.18763	DEL	exonic SNV	-	normal	-	-	-	-	x	x	NA	NA		F	1	≥ 18 months	1	1	0	376	529	NB04	normal	observation	post chemo relapse - primary tumor site	3	0.62
NBD113	NBL53	TERT	TERT	neg	1.23573	-	-	SV	normal	-	-	-	-	x	x	NA	NA		M	4	≥ 18 months	1	1	0	668	1214	NB04	normal	HR	initial	4	0.4
NBD114	NA	MNA	MNA	neg	-1.53606	-	intronic	-	amp	-	-	del	gain	x	x	x	NA		M	4	≥ 18 months	0	0	0	2910	2910	NB04	amp	HR	initial - primary tumor site	complex	0.83
NBD115	NA	OTHER	OTHER	neg	-1.02242	-	-	-	normal	-	-	del	gain	x	x	NA	NA		M	4	< 18 months	0	0	0	2446	2446	NB04	normal	MRG	initial - primary tumor site	2	0.88
NBD116	NA	TERT	TERT	neg	-0.63482	-	-	SV	normal	-	-	del	gain	x	x	NA	NA		M	4	≥ 18 months	1	0	0	268	268	NB04	normal	HR	initial - primary tumor site	4	0.91
NBD117	NA	MNA	MNA	neg	-1.12307	-	-	-	amp	-	-	del	gain	x	x	x	NA		M	4	≥ 18 months	1	1	1	250	262	NB04	amp	HR	initial - primary tumor site	2	0.93
NBD118	NA	ALT	ALT_ATRXwt	pos	2.02806	-	-	-	normal	-	-	-	-	x	NA	NA	NA		M	2.2	≥ 18 months	1	1	1	82	892	NB04	normal	observation	initial - primary tumor site	2	1
NBD119	NA	ALT	ALT_ATRXmut	pos	0.769106	-	nonframeshift deletion	-	normal	tel repeat locus	del	del	whole gain	x	x	x	NA		F	2.1	≥ 18 months	2	1	0	572	2441	NB04	normal	MRG	initial - primary tumor site	3	0.91
NBD120	NA	MNA	MNA	neg	-0.997988	-	intronic	-	amp	-	-	del	gain	x	x	x	NA		F	2.1	≥ 18 months	0	0	0	518	518	NB04	amp	HR	initial - primary tumor site	2	1
NBD121	NBL57	TERT	TERT	neg	-0.437832	-	-	SV	normal	-	-	-	gain	x	x	NA	x		F	4	≥ 18 months	1	1	1	469	665	NB04	normal	HR	initial - primary tumor site	2	0.87
NBD122	NBL07	ALT	ALT_ATRXmut	pos	2.13176	DEL	-	-	normal	-	-	del	gain	x	x	NA	x		M	4	≥ 18 months	2	1	0	664	2658	NB04	normal	HR	initial - primary tumor site	2	0.93
NBD123	NBL44	ALT	ALT_ATRXwt	pos	1.05954	-	-	-	normal	-	-	-	gain	x	NA	NA	NA		F	4	≥ 18 months	0	0	0	2350	2350	NB04	normal	HR	initial	2	0.92
NBD124	NBL33	MNA	MNA	neg	-1.18353	-	-	-	amp	-	-	del	gain	x	x	x	NA		M	2.1	< 18 months	1	1	1	394	514	NB04	amp	HR	initial - primary tumor site	2	0.96
NBD125	NBL45	OTHER	OTHER	neg	0.477387	-	-	-	normal	-	-	-	gain	x	x	NA	NA		F	4	≥ 18 months	1	1	1	407	623	NB04	normal	HR	initial - primary tumor site	4	0.96
NBD126	NBL34	MNA	MNA	NA	-0.285815	-	-	-	amp	-	-	del	gain	x	x	NA	NA		F	3	≥ 18 months	0	0	0	2471	2471	NB04	amp	HR	initial	2	1
NBD127	NBL58	OTHER	OTHER	neg	-0.608429	-	-	-	normal	-	-	-	gain	x	x	NA	NA		M	4	≥ 18 months	1	1	1	1682	2661	NB04	normal	HR	initial - primary tumor site	2	0.81
NBD128	NA	MNA	MNA	neg	-1.39206	-	-	-	amp	-	-	del	gain	x	x	x	NA		M	3	≥ 18 months	1	1	1	329	478	NB04	amp	HR	initial - primary tumor site	4	0.87
NBD129	NA	MNA	MNA	neg	-1.11546	-	-	-	amp	-	-	del	gain	x	x	x	NA		M	4	≥ 18 months	1	1	1	103	223	NB04	amp	HR	initial - primary tumor site	2	0.89
NBD130	NA	ALT	ALT_ATRXmut	pos	1.12673	DEL	-	-	normal	-	-	del	whole gain	x	x	NA	NA		M	3	≥ 18 months	2	1	0	330	2407	NB04	normal	MRG	initial - primary tumor site	3	1
NBD131	NA	TERT	TERT	neg	0.212257	-	-	SV	normal	-	-	-	gain	x	x	NA	NA		M	4	≥ 18 months	0	0	0	1610	1610	NB04	normal	HR	initial - primary tumor site	4	0.89
NBD132	NBL47	ALT	ALT_ATRXwt	NA	2.47756	-	-	-	normal	-	-	-	gain	x	x	NA	NA		F	4	≥ 18 months	1	0	0	370	370	NB04	normal	HR	initial	2	0.96
NBD133	NBL54	TERT	TERT	neg	1.96364	-	-	SV	normal	-	-	del	gain	x	x	NA	NA		F	4	≥ 18 months	1	0	0	140	140	NB04	normal	HR	initial - primary tumor site	2	0.85
NBD134	NA	ALT	ALT_ATRXwt	pos	1.21071	-	-	-	normal	-	del	-	gain	x	x	NA	NA		F	2.2	≥ 18 months	2	1	0	489	1949	NB04	normal	observation	initial - primary tumor site	2	0.93
NBD135	NBL48	ALT	ALT_ATRXwt	pos	2.51829	-	-	-	normal	-	-	-	gain	x	NA	NA	NA		M	4	≥ 18 months	1	1	0	552	1373	NB04	normal	HR	initial	2	0.84
NBD136	NBL59	ALT	ALT_ATRXwt	pos	1.32013	-	-	-	normal	-	-	-	gain	x	x	NA	x		F	4	≥ 18 months	0	0	0	2131	2131	NB04	normal	HR	initial - primary tumor site	4	0.34
NBD137	NBL49	ALT	ALT_ATRXmut	pos	1.89954	DEL	-	-	normal	tel repeat locus	-	-	-	x	x	NA	x		F	4	≥ 18 months	1	1	1	538	637	NB04	normal	HR	initial - metastasis	3	0.87
NBD138	NBL60	TERT	TERT	neg	-0.657044	-	-	SV	normal	-	-	del	whole gain	x	NA	NA	NA		M	4	≥ 18 months	1	1	1	697	884	NB04	normal	HR	initial	4	0.87
NBD139	NBL50	ALT	ALT_ATRXmut	pos	2.42994	DEL	-	-	normal	tel repeat locus	-	-	gain	x	NA	NA	NA		M	4	≥ 18 months	1	1	1	617	640	NB04	normal	HR	initial	2	0.63
NBD140	NBL61	OTHER	OTHER	neg	-0.39308	-	-	-	normal	-	-	del	gain	x	x	NA	NA		F	4	≥ 18 months	0	0	0	1942	1942	NB04	normal	HR	initial - primary tumor site	3	0.86
NBD141	NBL51	OTHER	OTHER	neg	0.031497	-	-	-	normal	-	-	-	gain	x	NA	NA	NA		F	4	≥ 18 months	1	1	1	854	1628	NB04	normal	HR	initial	2	0.74
NBD142	NA	MNA	MNA	neg	-0.73723	-	-	-	amp	-	-	del	gain	x	x	NA	NA		M	2.1	< 18 months	0	0	0	1447	1447	NB04	amp	HR	initial - primary tumor site	2	0.97
NBD143	NA	MNA	MNA	neg	-0.935391	-	-	-	amp	-	-	del	gain	x	x	NA	x		M	3	≥ 18 months	0	0	0	1539	1539	NB04	amp	HR	initial - primary tumor site	2	0.95
NBD144	NBL55	TERT	TERT	neg	-0.274507	-	-	SV	normal	-	-	-	gain	x	x	NA	NA		M	4	≥ 18 months	0	0	0	1838	1838	NB04	normal	HR	initial - primary tumor site	2	0.89
NBD145	NA	OTHER	OTHER	NA	0.200153	-	NA	-	normal	-	NA	NA	NA	x	NA	NA	NA	No control	M	2.1	< 18 months	0	0	0	1564	1564	NB04	normal	observation	initial - primary tumor site	3	0.6
NBD146	NBL52	OTHER	OTHER	neg	-0.787194	-	-	-	normal	-	-	del	gain	x	NA	NA	NA		F	4	≥ 18 months	1	1	1	704	900	NB04	normal	HR	initial - primary tumor site	2	0.94
NBD147	NBL56	TERT	TERT	neg	-0.350415	-	-	SV	normal	-	-	-	gain	x	x	NA	NA		M	4	≥ 18 months	1	1	1	449	926	NB04	normal	HR	initial	2	0.95
NBD148	NA	ALT	ALT_ATRXwt	pos	1.83759	-	-	-	normal	-	-	-	gain	x	x	NA	x		M	4	≥ 18 months	2	1	0	698	1786	NB04	normal	HR	initial - metastasis	4	0.51
NBD149	NA	ALT	ALT_ATRXwt	pos	1.27838	-	-	-	normal	-	-	del	gain	x	x	NA	x		M	4	≥ 18 months	2	1	0	672	1786	NB04	normal	HR	initial - primary tumor site	2	0.95
NBD150	NA	MNA	MNA	neg	-0.694938	-	-	-	amp	-	-	del	gain	x	x	NA	NA		M	4	≥ 18 months	1	1	1	370	471	NB04	amp	HR	initial - primary tumor site	2	0.89
NBD151	NA	ALT	ALT_ATRXwt	pos	1.09526	-	-	-	normal	-	-	del	-	x	x	NA	NA		M	4	≥ 18 months	1	1	1	165	249	NB04	normal	HR	initial - metastasis	2	0.73
NBD152	NA	OTHER	OTHER	neg	-1.14453	-	-	-	normal	-	-	del	gain	x	x	NA	NA		M	4	≥ 18 months	1	1	1	91	636	NB04	normal	HR	initial - primary tumor site	2	0.87
NBD153	NA	ALT	ALT_ATRXmut	pos	1.89085	DEL	-	-	normal	tel repeat locus	del	-	gain	x	x	NA	NA		F	4	≥ 18 months	2	1	0	414	1056	NB04	normal	HR	initial - primary tumor site	2	0.73
NBD154	NA	ALT	ALT_ATRXwt	pos	2.78315	-	-	-	normal	-	-	-	whole gain	x	x	NA	NA		F	1	≥ 18 months	2	1	0	315	713	NB04	normal	observation	initial - primary tumor site	complex	0.91
NBD155	NA	ALT	ALT_ATRXmut	pos	1.01494	DEL	-	-	normal	-	-	-	gain	x	x	NA	NA		M	4	≥ 18 months	0	0	0	613	613	NB04	normal	HR	initial - primary tumor site	2	0.9
NBD156	NA	OTHER	OTHER	neg	0.189853	-	-	-	normal	-	-	-	-	x	NA	NA	NA		F	4	< 18 months	2	1	0	769	889	NB2016Registry	normal	MRG	initial	2	1
NBD157	NA	HET MNA/ALT	HET MNA/ALT	NA	1.51388	-	NA	-	amp	-	NA	NA	NA	x	NA	NA	NA	No control	M	4	≥ 18 months	NA	NA	NA	NA	NA	Other	amp	NA	initial - primary tumor site	2	0.95
NBD158	NA	HET MNA/ALT	HET MNA/ALT_ATRXwt	neg	0.691837	-	-	-	amp	tel repeat locus	del	-	gain	x	NA	NA	NA		F	4	≥ 18 months	NA	NA	NA	NA	NA	Other	amp	NA	initial - primary tumor site	2	1
NBD159	NA	HET MNA/ALT	HET MNA/ALT_ATRXwt	neg	2.67339	-	-	-	amp	-	-	del	gain	x	NA	NA	NA		M	4	≥ 18 months	NA	NA	NA	NA	NA	HR-NBL-1/SIOPEN	amp	NA	initial - primary tumor site	3	0.96
NBD160	NA	MNA	MNA	neg	-1.08498	-	-	-	amp	-	-	del	-	x	NA	NA	NA		M	3	≥ 18 months	NA	NA	NA	NA	NA	NB-A-87	amp	NA	initial - primary tumor site	2	1
NBD161	NA	MNA	MNA	neg	-1.55171	-	-	-	amp	-	-	del	gain	x	x	NA	NA		M	3	≥ 18 months	NA	NA	NA	NA	NA	Other	amp	NA	initial - primary tumor site	2	0.98
NBD162	NA	MNA	MNA	neg	-1.39174	-	-	-	amp	-	-	del	gain	x	x	NA	NA		M	4	≥ 18 months	NA	NA	NA	NA	NA	Other	amp	NA	initial - primary tumor site	4	0.87
NBD163	NA	MNA	MNA	neg	-1.53192	-	-	-	amp	-	-	del	gain	x	x	NA	NA		M	4	≥ 18 months	NA	NA	NA	NA	NA	HR-NBL-1/SIOPEN	amp	NA	initial - primary tumor site	2	0.96
NBD164	NA	TERT	TERT	neg	-0.694354	-	-	SV	normal	-	-	del	gain	x	x	NA	NA		M	4	< 18 months	NA	NA	NA	NA	NA	NB-A-87	normal	NA	initial - primary tumor site	2	0.8
NBD165	NA	MNA	MNA	neg	-0.916653	-	-	-	amp	-	-	del	gain	x	x	NA	NA		M	3	≥ 18 months	NA	NA	NA	NA	NA	NB-A-87	amp	NA	initial - primary tumor site	complex	0.75
a relative to upstream neighboring segment
a age at diagnosis
b Risk stratification based on the NB2004 risk stratification scheme
