# Supplementary material for: Alternative lengthening of telomeres in childhood neuroblastoma from genome to proteome
Source: Nat Commun. 2021 Feb 24;12:1269. doi: 10.1038/s41467-021-21247-8 (PMC7904810; doi:10.1038/s41467-021-21247-8)
Supplement: Supplementary file 7 — Supplementary Data 4 [file 41467_2021_21247_MOESM7_ESM.xlsx]

## Sheet: Tabelle1
Supplementary Data 4: Genomic coordiates of ATRX mutations
Paper ID	Cohort	Mutation	Somatic/germline	Event type	Chr	Start	End	Reference	Mutated
NBD5	discovery	SV	somatic	DEL	X	76928724	76993844
NBD10	discovery	SV	somatic	DEL	X	77028994	77055771
NBD11	discovery	SV	somatic	DEL	X	76932053	77016643
NBD21	discovery	SV	somatic	DUP	X	76938098	76950102
NBD26	discovery	SV	somatic	DEL	X	76933570	77015047
NBD32	discovery	SV	somatic	DEL	X	76935556	76989554
NBD37	discovery	SV	somatic	DEL	X	76923242	76982588
NBD45	discovery	SV	somatic	DEL	X	76933258	76994064
NBD56	discovery	SV	somatic	DEL	X	76923723	77004752
NBD67	discovery	SV	somatic	DEL	X	76927780	77010613
NBD70	discovery	SV	somatic	DUP	X	76870840	76875208
NBD77	discovery	SV	somatic	DUP	X	76767390	76885464
NBD83	discovery	SV	somatic	DEL	X	76925503	76990627
NBD89	discovery	SV	somatic	DEL	X	76825353	76904162
NBD93	discovery	SV	somatic	DEL	X	76927013	77013036
NBD98	discovery	SV	somatic	DEL	X	76929663	77040240
NBD111	discovery	SV	somatic	DEL	X	76934030	76973215
NBD112	discovery	SV	somatic	DEL	X	76916444	76938774
NBD122	discovery	SV	somatic	DEL	X	76932209	77030394
NBD130	discovery	SV	somatic	DEL	X	76911917	76930981
NBD137	discovery	SV	somatic	DEL	X	76902361	76978947
NBD139	discovery	SV	somatic	DEL	X	76922228	76987706
NBD153	discovery	SV	somatic	DEL	X	76930556	76991089
NBD155	discovery	SV	somatic	DEL	X	76926582	76999873
NBD8	discovery	SNV	somatic	nonsynonymous SNV	X	76829757		C	G
NBD17	discovery	SNV	somatic	nonsynonymous SNV	X	76875975		T	A
NBD22	discovery	SNV	somatic	nonsynonymous SNV	X	76814225		T	C
NBD25	discovery	SNV	somatic	nonsynonymous SNV	X	76778770		T	C
NBD33	discovery	SNV	somatic	stopgain	X	76939895		C	A
NBD50	discovery	SNV	somatic	nonsynonymous SNV	X	76875935		C	G
NBD54	discovery	SNV	somatic	stopgain	X	76907618		C	A
NBD112	discovery	SNV	somatic	nonsynonymous SNV	X	76938827		C	T
NBD119	discovery	INDEL	somatic	nonframeshift deletion	X	76814264		ACCAGAT	A
NBD46	discovery	INDEL	somatic	splicing	X	76890082		TAC	T
NBI2	INFORM	SV	somatic	DEL	X	76911708	76996265
NBI4	INFORM	SV	somatic	DEL	X	76918017	76932198
NBI22	INFORM	SV	somatic	DUP	X	76870840	76875208
NBI23	INFORM	SV	somatic	DEL	X	76794595	76988711
NBI39	INFORM	SV	somatic	DEL	X	76910346	76924820
NBI16	INFORM	SNV	somatic	stopgain	X	76907618		C	A
