# Supplementary material for: Alternative lengthening of telomeres in childhood neuroblastoma from genome to proteome
Source: Nat Commun. 2021 Feb 24;12:1269. doi: 10.1038/s41467-021-21247-8 (PMC7904810; doi:10.1038/s41467-021-21247-8)
Supplement: Supplementary file 8 — Supplementary Data 5 [file 41467_2021_21247_MOESM8_ESM.xlsx]

## Sheet: Tabelle1
Supplementary Data 5: 470 differentially expressed proteins between ALT-positive and ALT-negative neuroblastomas
Protein	-log10 P value	log2 fold change	TelNeta	Telnet categorya	1q42.2-1qterb	Cytoband	MYCN targetc	Protein names	Protein IDs	Majority protein IDs
NSUN6	3.73928	-1.12488				10p12.31		Putative methyltransferase NSUN6	Q8TEA1;U3KQU2	Q8TEA1
GATA3	3.65082	-1.12599	TelNet	predicted		10p14		Trans-acting T-cell-specific transcription factor GATA-3	P23771-2;P23771;E9PKS4;B3KUF4;A0A087WZ09;Q9BWX5;P43694;P43694-2	P23771-2;P23771
GTPBP4	4.89514	-1.50455				10p15.3	MYCN target	Nucleolar GTP-binding protein 1	Q9BZE4;Q9BZE4-2;Q9BZE4-3;Q5T3R7	Q9BZE4;Q9BZE4-2;Q9BZE4-3
SIRT1	5.28882	-1.41274	TelNet	predicted		10q21.3	MYCN target	NAD-dependent protein deacetylase sirtuin-1;SirtT1 75 kDa fragment	Q96EB6;E9PC49;B0QZ35;Q96EB6-2	Q96EB6;E9PC49;B0QZ35;Q96EB6-2
DDX21	4.90081	-1.15048	TelNet	screened		10q22.1	MYCN target	Nucleolar RNA helicase 2	Q9NR30;Q9NR30-2	Q9NR30;Q9NR30-2
SPOCK2	5.30955	1.32324				10q22.1		Testican-2	Q92563;F5H283;Q92563-2	Q92563;F5H283
LDB3	3.26035	1.92609				10q23.2		LIM domain-binding protein 3	O75112;O75112-5;O75112-3	O75112;O75112-5
SNCG	3.77924	2.75967	TelNet	screened		10q23.2		Gamma-synuclein	O76070;F8W754	O76070
HELLS	2.0309	-1.14403				10q23.33	MYCN target	Lymphoid-specific helicase	Q9NRZ9-2;B1ALG6	Q9NRZ9-2
KIF11	2.14431	-1.04431				10q23.33	MYCN target	Kinesin-like protein KIF11	P52732	P52732
PSD	2.38576	1.14773	TelNet	predicted		10q24.32		PH and SEC7 domain-containing protein 1	A5PKW4;A5PKW4-2	A5PKW4;A5PKW4-2
HSPA12A	5.37658	1.29698				10q25.3		Heat shock 70 kDa protein 12A	O43301;K7ENF6;K7ELE6	O43301
LHPP	3.94029	1.31533				10q26.13	MYCN target	Phospholysine phosphohistidine inorganic pyrophosphate phosphatase	Q5T1Z0;Q9H008-2;Q9H008	Q5T1Z0;Q9H008-2;Q9H008
MKI67	4.7373	-2.23253	TelNet	predicted		10q26.2	MYCN target	Antigen KI-67	A0A087WV66;P46013	A0A087WV66;P46013
PHF21A	3.11275	-1.03948				11p11.2		PHD finger protein 21A	Q96BD5-2;Q96BD5-3;Q96BD5;E9PQM3;E9PLU5;E9PR02;E9PS51;E9PLV4;E9PNW9;E9PNN4;H0YEK2	Q96BD5-2;Q96BD5-3;Q96BD5
DDB2	3.32381	1.1861				11p11.2		DNA damage-binding protein 2	Q92466;Q92466-5;Q92466-4;A0A087X0X5;Q92466-2;A0A087WYT8;A0A087WW71;Q92466-3;A0A087WTQ7;A0A087WV56	Q92466;Q92466-5;Q92466-4;A0A087X0X5;Q92466-2
CD44	3.05395	1.24861				11p13		CD44 antigen	P16070-18;P16070-12;P16070-14;P16070-13;P16070-11;P16070-10;P16070-16;P16070-8;P16070-17;P16070-6;P16070-4;P16070-3;P16070-7;P16070-5;P16070;H0YD13;H0Y2P0;H0YE40;H0YDW7;H0YCV9;H0Y5E4;P16070-15;P16070-9;H0YDX6;J3KN83;E9PKC6;H0YD17;Q86UZ1;P16070-19;H0YF08;H0YD90;H0YEV3;H0YEU1	P16070-18;P16070-12;P16070-14;P16070-13;P16070-11;P16070-10;P16070-16;P16070-8;P16070-17;P16070-6;P16070-4;P16070-3;P16070-7;P16070-5;P16070;H0YD13;H0Y2P0;H0YE40
HTATIP2	4.97629	1.781				11p15.1		Oxidoreductase HTATIP2	Q9BUP3-3;Q9BUP3;E9PI87;Q9BUP3-2	Q9BUP3-3;Q9BUP3;E9PI87;Q9BUP3-2
HBG2	2.29353	-2.25798				11p15.4		Hemoglobin subunit gamma-2	P69892;E9PBW4	P69892;E9PBW4
RRM1	3.83463	-1.66848	TelNet	predicted		11p15.4	MYCN target	Ribonucleoside-diphosphate reductase large subunit	P23921;E9PL69;E9PP77;H0YCY7	P23921;E9PL69
TSSC4	3.70258	-1.30769	TelNet	screened		11p15.5		Protein TSSC4	A6NCC9;E9PME3;C9JHT9;C9JJV1;Q9Y5U2-2;Q9Y5U2;E9PL88;C9JDU0	A6NCC9;E9PME3;C9JHT9;C9JJV1;Q9Y5U2-2;Q9Y5U2;E9PL88;C9JDU0
SYT7	3.67156	2.23892				11q12.2		Synaptotagmin-7	F5H6C1;F5H126;O43581-2;F5GZC2;F5H1N2;O43581;F5GX00;F5H8G7	F5H6C1;F5H126;O43581-2;F5GZC2;F5H1N2;O43581
FTH1	3.22512	1.09986				11q12.3		Ferritin heavy chain;Ferritin heavy chain, N-terminally processed	P02794;E9PRK8;E9PKY7;E9PQR3;E9PKM5;E9PK45	P02794
RCOR2	3.6858	-1.25967				11q13.1		REST corepressor 2	Q8IZ40	Q8IZ40
SNX15	3.15168	1.1426				11q13.1		Sorting nexin-15	Q9NRS6;Q9NRS6-2;E9PMW6;E9PK26;E9PNI5	Q9NRS6;Q9NRS6-2;E9PMW6;E9PK26
NRXN2	4.13797	1.84416				11q13.1		Neurexin-2	G5E9G7;Q9P2S2;H7BZC7;P58401;H7C3D6;H7C2R8	G5E9G7;Q9P2S2
PYGM	7.01163	2.40803				11q13.1		Glycogen phosphorylase, muscle form	P11217;P11217-2	P11217;P11217-2
ANKRD13D	4.67489	1.01352				11q13.2		Ankyrin repeat domain-containing protein 13D	Q6ZTN6-3;Q6ZTN6;A0A087WYW0;Q6ZTN6-2	Q6ZTN6-3;Q6ZTN6
B4GAT1	3.94677	1.35654				11q13.2		Beta-1,4-glucuronyltransferase 1	O43505	O43505
PITPNM1	6.88343	1.86533				11q13.2		Membrane-associated phosphatidylinositol transfer protein 1	O00562-2;O00562;E9PSD1;E9PMZ6;E9PMS0	O00562-2;O00562
PHOX2A	4.02614	-1.37511				11q13.4		Paired mesoderm homeobox protein 2A	O14813;H0YGU5	O14813
RSF1	5.0554	-1.08726				11q14.1		Remodeling and spacing factor 1	Q96T23;Q96T23-2;Q96T23-3;H0YER1;H0YCN2;H7C306;H0YDG9;H0YEX0	Q96T23;Q96T23-2;Q96T23-3;H0YER1;H0YCN2
FAM76B	2.82679	-1.09449				11q21	MYCN target	Protein FAM76B	F5GX09;Q5HYJ3;Q5HYJ3-2;B2R9C2;F5H5F4	F5GX09;Q5HYJ3;Q5HYJ3-2;B2R9C2
DDX10	2.5341	-1.25763				11q22.3	MYCN target	Probable ATP-dependent RNA helicase DDX10	E9PIF2;Q13206	E9PIF2;Q13206
PTS	3.0898	-1.43935				11q23.1		6-pyruvoyl tetrahydrobiopterin synthase	Q03393;E9PNN3;E9PKY8;E9PJM0	Q03393;E9PNN3
CRYAB	3.095	1.97778				11q23.1		Alpha-crystallin B chain	E9PR44;P02511;A0A024R3B9;E9PJL7;E9PNH7;E9PRA8;H0YCW8;E9PRS4;E9PS12	E9PR44;P02511;A0A024R3B9;E9PJL7;E9PNH7;E9PRA8
NCAM1	3.12122	1.18661				11q23.2		Neural cell adhesion molecule 1	P13591-1;A0A087WTF6;P13591-4;A0A087WTE4;P13591-3;A0A087WVD0	P13591-1;A0A087WTF6;P13591-4;A0A087WTE4;P13591-3
KMT2A	4.5876	-1.42256	TelNet	predicted		11q23.3		Histone-lysine N-methyltransferase 2A;MLL cleavage product N320;MLL cleavage product C180	Q03164-2;Q03164;Q03164-3;E9PR05;H7C5W4;H7BYJ6	Q03164-2;Q03164;Q03164-3
BCL9L	2.89732	-1.22523				11q23.3		B-cell CLL/lymphoma 9-like protein	A0A087WZX0;Q86UU0-4;Q86UU0-2;Q86UU0;Q86UU0-3	A0A087WZX0;Q86UU0-4;Q86UU0-2;Q86UU0;Q86UU0-3
UBASH3B	3.30462	1.17266				11q24.1		Ubiquitin-associated and SH3 domain-containing protein B	Q8TF42	Q8TF42
MSANTD2	4.65546	-1.25159				11q24.2		Myb/SANT-like DNA-binding domain-containing protein 2	Q6P1R3-3;Q6P1R3;B4E1M0;E9PPE2;Q6P1R3-2	Q6P1R3-3;Q6P1R3;B4E1M0;E9PPE2
NCAPD3	3.30113	-1.31097				11q25	MYCN target	Condensin-2 complex subunit D3	P42695;G3V1A9;E9PQA3;E9PKK4;E9PLE0	P42695
BCAT1	3.86411	-1.30811				12p12.1		Branched-chain-amino-acid aminotransferase, cytosolic	P54687-4;P54687;P54687-3;P54687-5;P54687-2;F5H2F2;A0A087WYF2	P54687-4;P54687;P54687-3;P54687-5;P54687-2
ATF7IP	8.56192	-1.47239				12p13.1	MYCN target	Activating transcription factor 7-interacting protein 1	Q6VMQ6-5;Q6VMQ6;Q6VMQ6-4;Q6VMQ6-2;A8MV73;F5H592;F5GYR7;F5H221;F8WE35;F5H8I0;F5H2W9;F5H2H9;F5GZ10;F5H502;F5H1K9;F5H3C4;F5GZ98;F5H6X8	Q6VMQ6-5;Q6VMQ6;Q6VMQ6-4;Q6VMQ6-2
DDX47	5.56998	-1.02332				12p13.1	MYCN target	Probable ATP-dependent RNA helicase DDX47	Q9H0S4-2;Q9H0S4;F5H1N9	Q9H0S4-2;Q9H0S4
NCAPD2	3.19173	-1.62032				12p13.31	MYCN target	Condensin complex subunit 1	Q15021;E7EN77;F5GZK7;F5H431;REV__Q02790	Q15021;E7EN77
NRIP2	4.60505	1.82252				12p13.33		Nuclear receptor-interacting protein 2	Q9BQI9-2;Q9BQI9;F5H065;F5H2G5	Q9BQI9-2;Q9BQI9;F5H065;F5H2G5
ARID2	4.6783	-1.13627				12q12		AT-rich interactive domain-containing protein 2	Q68CP9;Q68CP9-3;F8WCU9;F8W108;F8VWP4	Q68CP9;Q68CP9-3;F8WCU9;F8W108
CNTN1	3.81894	1.808				12q12	MYCN target	Contactin-1	Q12860;Q12860-2;Q12860-3;F8VUI9;F8VUI8;H0YIJ1;F8VQW3;F8VX96	Q12860;Q12860-2
FAIM2	2.54939	1.12674				12q13.12	MYCN target	Protein lifeguard 2	F8VZI9;Q9BWQ8	F8VZI9;Q9BWQ8
PRPH	4.65751	3.05488				12q13.12	MYCN target	Peripherin	P41219;P41219-2;H7C5W5	P41219;P41219-2
SLC4A8	3.27506	1.11467				12q13.13		Electroneutral sodium bicarbonate exchanger 1	Q2Y0W8;Q2Y0W8-5;Q2Y0W8-3;Q2Y0W8-2;Q2Y0W8-6;Q2Y0W8-4;Q2Y0W8-8;Q2Y0W8-7	Q2Y0W8;Q2Y0W8-5;Q2Y0W8-3;Q2Y0W8-2;Q2Y0W8-6;Q2Y0W8-4;Q2Y0W8-8;Q2Y0W8-7
ITGA7	3.14219	1.55646				12q13.2		Integrin alpha-7;Integrin alpha-7 heavy chain;Integrin alpha-7 light chain;Integrin alpha-7 70 kDa form	J3KNV4;Q13683-9;Q13683-7;Q13683-3;Q13683;Q13683-13;Q13683-10;G3V2I4;G3V2C6;H0YJ98;H0YJ26	J3KNV4;Q13683-9;Q13683-7;Q13683-3;Q13683;Q13683-13;Q13683-10
GRIP1	2.17585	-1.01855				12q14.3		Glutamate receptor-interacting protein 1	Q9Y3R0-2;Q9Y3R0;F5H4N6;Q9Y3R0-3;H0YFK8;F5H4P8;F5H4Q7;F5H3F9;H0YGM4;H0YGF1;F5H5I0;F5H424;F5H3G9;A0A087WYB3	Q9Y3R0-2;Q9Y3R0;F5H4N6;Q9Y3R0-3;H0YFK8;F5H4P8;F5H4Q7
RAB3IP	2.84865	1.02182				12q15	MYCN target	Rab-3A-interacting protein	Q96QF0-8;Q96QF0-2;Q96QF0;H0YI02;J3KPG1;Q96QF0-3;Q96QF0-4;F8VTR6;Q96QF0-5;Q96QF0-7;Q96QF0-6;H0YD03	Q96QF0-8;Q96QF0-2;Q96QF0;H0YI02;J3KPG1;Q96QF0-3;Q96QF0-4;F8VTR6;Q96QF0-5;Q96QF0-7;Q96QF0-6
UTP20	4.64694	-1.10058				12q23.2	MYCN target	Small subunit processome component 20 homolog	O75691	O75691
NT5DC3	4.9639	-1.59823				12q23.3	MYCN target	5-nucleotidase domain-containing protein 3	Q86UY8-2;Q86UY8;H7C193;H7C3S8	Q86UY8-2;Q86UY8
ALKBH2	3.19916	-1.12477				12q24.11	MYCN target	Alpha-ketoglutarate-dependent dioxygenase alkB homolog 2	F5GZZ0;F5H5X2;Q6NS38;S4R3T5;Q6NS38-2	F5GZZ0;F5H5X2;Q6NS38;S4R3T5;Q6NS38-2
MVK	4.55515	1.10881	TelNet	screened		12q24.11		Mevalonate kinase	F5H8H2;Q03426;F5H092;F5GXC0	F5H8H2;Q03426;F5H092
DDX54	5.02281	-1.27522				12q24.13	MYCN target	ATP-dependent RNA helicase DDX54	Q8TDD1;Q8TDD1-2;F8VRX4;H0YHH7	Q8TDD1;Q8TDD1-2
SDSL	5.35828	1.72066				12q24.13		Serine dehydratase-like	Q96GA7;F8VYZ3;H0YID3;H0YIA2;F8VZ97	Q96GA7;F8VYZ3;H0YID3
MSI1	3.48106	-1.53545				12q24.31		RNA-binding protein Musashi homolog 1	O43347;H0YHB7	O43347;H0YHB7
ARL6IP4	7.10268	-1.11776				12q24.31		ADP-ribosylation factor-like protein 6-interacting protein 4	Q66PJ3;F8WCT1;Q66PJ3-7;Q66PJ3-3;Q66PJ3-2;F5GYV5;H7BZV4;Q66PJ3-4;F5H7X4;F8WEP2;Q66PJ3-5	Q66PJ3;F8WCT1;Q66PJ3-7;Q66PJ3-3;Q66PJ3-2;F5GYV5;H7BZV4;Q66PJ3-4;F5H7X4
SETD1B	4.52165	-1.10883	TelNet	predicted		12q24.31		Histone-lysine N-methyltransferase SETD1B	Q9UPS6-2;Q9UPS6	Q9UPS6-2;Q9UPS6
KDM2B	3.50605	-1.10224				12q24.31	MYCN target	Lysine-specific demethylase 2B	Q8NHM5-4;Q8NHM5;Q8NHM5-3;Q8NHM5-2;S4R3G4;F6SRV7;F8WBN2;Q1RLM7;F5GXC2	Q8NHM5-4;Q8NHM5;Q8NHM5-3;Q8NHM5-2
ACADS	3.67282	1.24941				12q24.31	MYCN target	Short-chain specific acyl-CoA dehydrogenase, mitochondrial	P16219;E9PE82	P16219;E9PE82
NOC4L	2.83433	-1.04093	TelNet	predicted		12q24.33	MYCN target	Nucleolar complex protein 4 homolog	Q9BVI4;F5H303	Q9BVI4
MPHOSPH8	3.75849	-1.03013				13q12.11		M-phase phosphoprotein 8	Q99549;Q99549-2;H0Y6J1	Q99549;Q99549-2
TUBA3C;TUBA3E	2.49762	1.71566				13q12.11		Tubulin alpha-3C/D chain;Tubulin alpha-3E chain	Q13748;Q6PEY2	Q13748;Q6PEY2
ITM2B	4.18257	1.16453				13q14.2	MYCN target	Integral membrane protein 2B;BRI2, membrane form;BRI2 intracellular domain;BRI2C, soluble form;Bri23 peptide	Q9Y287;Q9Y287-2	Q9Y287
PCDH17	2.51198	1.2252				13q21.1	MYCN target	Protocadherin-17	O14917;O14917-2;A0A087WXV2;A0A087X099	O14917;O14917-2
KDELC1	2.3428	-1.0126				13q33.1		KDEL motif-containing protein 1	Q6UW63	Q6UW63
DHRS1	4.43615	1.59742				14q12		Dehydrogenase/reductase SDR family member 1	Q96LJ7;H0YNC2	Q96LJ7;H0YNC2
CMA1	3.74614	1.85467				14q12		Chymase	P23946-2;P23946	P23946-2;P23946
BAZ1A	2.92021	-1.28261				14q13.1-q13.2	MYCN target	Bromodomain adjacent to zinc finger domain protein 1A	Q9NRL2;Q9NRL2-2;A0A087WWN7	Q9NRL2;Q9NRL2-2
DAAM1	4.18239	1.19077				14q23.1	MYCN target	Disheveled-associated activator of morphogenesis 1	Q9Y4D1-2;Q9Y4D1;Q9Y4D1-3;G3V275	Q9Y4D1-2;Q9Y4D1;Q9Y4D1-3
TTC9	2.19979	1.2339				14q24.2		Tetratricopeptide repeat protein 9A	Q92623	Q92623
NO66	4.70793	-1.16068				14q24.3		Bifunctional lysine-specific demethylase and histidyl-hydroxylase NO66	Q9H6W3;Q9H6W3-2	Q9H6W3;Q9H6W3-2
NPC2	2.05042	1.39803				14q24.3	MYCN target	Epididymal secretory protein E1	J3KMY5;G3V3E8;E7EMS2;G3V3D1;P61916;H0YIZ1;G3V2V8;P61916-2	J3KMY5;G3V3E8;E7EMS2;G3V3D1;P61916;H0YIZ1;G3V2V8;P61916-2
TNFAIP2	3.1775	1.1817				14q32.32		Tumor necrosis factor alpha-induced protein 2	Q03169;H0YLC0;H0YKR7	Q03169
IGHG2	2.36141	1.24926				14q32.33		Ig gamma-2 chain C region	P01859	P01859
JMJD7;JMJD7-PLA2G4B	2.54597	1.00378				15q15.1		JmjC domain-containing protein 7	P0C870;B5MC20;H0Y9G9	P0C870;B5MC20;H0Y9G9
PPIP5K1	3.49584	1.14778				15q15.3	MYCN target	Inositol hexakisphosphate and diphosphoinositol-pentakisphosphate kinase 1	F8W9A8;B7WPL9;Q6PFW1-7;Q6PFW1-4;Q6PFW1-3;Q6PFW1-2;Q6PFW1;Q6PFW1-5;Q6PFW1-6;H7C398;H7C436	F8W9A8;B7WPL9;Q6PFW1-7;Q6PFW1-4;Q6PFW1-3;Q6PFW1-2;Q6PFW1;Q6PFW1-5;Q6PFW1-6
MAP1A	4.80421	1.22422				15q15.3		Microtubule-associated protein 1A;MAP1A heavy chain;MAP1 light chain LC2	E9PGC8;P78559;P78559-2	E9PGC8;P78559;P78559-2
MYEF2	3.39979	-1.10486	TelNet	predicted		15q21.1	MYCN target	Myelin expression factor 2	Q9P2K5-2;Q9P2K5-3	Q9P2K5-2
B2M	2.19307	1.1528				15q21.1		Beta-2-microglobulin;Beta-2-microglobulin;Beta-2-microglobulin form pI 5.3	H0YLF3;F5H6I0;H0YL18;P61769	H0YLF3;F5H6I0;H0YL18;P61769
SLC27A2	2.08407	-1.04517				15q21.2		Very long-chain acyl-CoA synthetase	O14975-2;O14975;G3V1R7	O14975-2;O14975;G3V1R7
LACTB	4.00587	1.08221				15q22.2	MYCN target	Serine beta-lactamase-like protein LACTB, mitochondrial	P83111;P83111-2;H0YNN5	P83111;P83111-2
TPM1	4.70811	1.49789				15q22.2	MYCN target	NA	F5H7S3;B7Z596;H0YL42;H0YK20;H0YL80;H0YN06	F5H7S3;B7Z596
ZNF609	3.93028	-1.17306				15q22.31		Zinc finger protein 609	O15014;E7ERY8	O15014
MAP2K1	2.66691	1.14949				15q22.31	MYCN target	Dual specificity mitogen-activated protein kinase kinase 1	Q02750;Q02750-2;H3BRW9	Q02750;Q02750-2
FAM96A	4.10173	1.32015				15q22.31		MIP18 family protein FAM96A	Q9H5X1;H0YKV4;Q9H5X1-2	Q9H5X1
CORO2B	6.23582	1.63605				15q23		Coronin-2B	Q9UQ03-2;Q9UQ03	Q9UQ03-2;Q9UQ03
ISLR2	2.53845	-1.60875				15q24.1		Immunoglobulin superfamily containing leucine-rich repeat protein 2	Q6UXK2;H3BM69;H3BNZ6;H3BM95	Q6UXK2
COX5A	3.20032	1.40633				15q24.2		Cytochrome c oxidase subunit 5A, mitochondrial	P20674;H3BRM5;H3BV69;H3BNX8;H3BRI0	P20674;H3BRM5;H3BV69;H3BNX8
PEAK1	3.87487	1.14347				15q24.3		Pseudopodium-enriched atypical kinase 1	Q9H792;H0YN99;H3BUZ5;H3BUE6	Q9H792
CHRNA3	2.30533	1.00988				15q25.1		Neuronal acetylcholine receptor subunit alpha-3	P32297-3;P32297-1;P32297	P32297-3;P32297-1;P32297
DNAJA4	4.82021	1.49281	TelNet	predicted		15q25.1		DnaJ homolog subfamily A member 4	Q8WW22;Q8WW22-2;Q8WW22-3;F5H170;F8WF76;C9JDE6;F5GWV1;F5H300	Q8WW22;Q8WW22-2;Q8WW22-3
SH3GL3	2.922	-1.1548				15q25.2		Endophilin-A3	Q99963-4;Q99963;Q99963-3;Q99963-2;H3BRH8	Q99963-4;Q99963;Q99963-3;Q99963-2
SYNM	3.94331	1.81693				15q26.3		Synemin	O15061;O15061-2;A0A075B7B1;H0YL34;O15061-3;C9JIE4	O15061;O15061-2;A0A075B7B1;H0YL34
VKORC1	2.20932	-1.71443				16p11.2		Vitamin K epoxide reductase complex subunit 1	I3L3B4;F8W9H0;E9PLN8;Q9BQB6-3;Q9BQB6-2;Q9BQB6	I3L3B4;F8W9H0;E9PLN8;Q9BQB6-3;Q9BQB6-2;Q9BQB6
KIF22	3.07971	-1.50654				16p11.2	MYCN target	Kinesin-like protein KIF22;Kinesin-like protein	Q14807;Q14807-2;H3BRB3;H3BTH5;H3BQB9	Q14807;Q14807-2;H3BRB3
ZNF768	4.51296	-1.17424				16p11.2		Zinc finger protein 768	H3BS42;Q9H5H4	H3BS42;Q9H5H4
ITGAX	2.01884	1.25926	TelNet	predicted		16p11.2		Integrin alpha-X	P20702;H3BN02	P20702;H3BN02
PRRT2	3.55017	1.72132				16p11.2		Proline-rich transmembrane protein 2	Q7Z6L0;Q7Z6L0-2;Q7Z6L0-3;I3L0R5;H3BN10	Q7Z6L0;Q7Z6L0-2;Q7Z6L0-3;I3L0R5
EARS2	2.32187	-1.10733				16p12.2	MYCN target	Probable glutamate--tRNA ligase, mitochondrial	Q5JPH6;H3BTB7;H3BRF5	Q5JPH6;H3BTB7;H3BRF5
METTL9;PAP1	2.91017	-1.07317				16p12.2		Methyltransferase-like protein 9	H3BN86;Q8TD49;Q9H1A3-2;Q9H1A3;H3BPE9;H3BQD2;H3BM54	H3BN86;Q8TD49;Q9H1A3-2;Q9H1A3
SYT17	2.32038	1.17798				16p12.3	MYCN target	Synaptotagmin-17	Q9BSW7	Q9BSW7
RSL1D1	7.3175	-1.13818				16p13.13	MYCN target	Ribosomal L1 domain-containing protein 1	O76021;J3QSV6;I3L3U9;I3L3C4;O76021-2;I3L234;J3KPU7;I3L2F2;I3L4T8;I3L1Y4;I3L1A3	O76021;J3QSV6;I3L3U9;I3L3C4
TFAP4	4.41214	-1.3112	TelNet	predicted		16p13.3	MYCN target	Transcription factor AP-4	Q01664;I3L254	Q01664;I3L254
THOC6	5.05509	-1.14803	TelNet	screened		16p13.3		THO complex subunit 6 homolog	Q86W42;Q86W42-2;Q86W42-3	Q86W42;Q86W42-2;Q86W42-3
AMDHD2	3.05054	1.1733				16p13.3		Putative N-acetylglucosamine-6-phosphate deacetylase	Q9Y303;Q9Y303-2;Q9Y303-3;H3BQ15;H3BTE3;H3BTZ6;H3BSV9	Q9Y303;Q9Y303-2;Q9Y303-3
TPSAB1;TPSB2	5.89528	2.86691				16p13.3		Tryptase alpha/beta-1;Tryptase beta-2	J3QTS8;A0A087WUI4;A0A087X1U0;Q15661-2;Q15661;P20231;Q9BZJ3-2;Q9BZJ3	J3QTS8;A0A087WUI4;A0A087X1U0;Q15661-2;Q15661;P20231
AKTIP	2.43863	1.1488				16q12.2	MYCN target	AKT-interacting protein	Q9H8T0;Q9H8T0-2;H3BM79;H3BRT7;H3BSX7;H3BNB8;H3BVH0;H3BRV2	Q9H8T0;Q9H8T0-2;H3BM79
CIRH1A	4.20403	-1.10301				16q22.1	MYCN target	Cirhin	H3BSH7;Q969X6;Q969X6-3;Q969X6-2;H3BPD7;I3L4T9;J3KSI1;H3BRM8;J3KSE6;J3KTR0	H3BSH7;Q969X6;Q969X6-3;Q969X6-2
TPPP3	7.41642	2.237				16q22.1		Tubulin polymerization-promoting protein family member 3	Q9BW30;P59282	Q9BW30
CALB2	2.212	2.63254				16q22.2		Calretinin	P22676;H3BN14;H3BMN5	P22676;H3BN14;H3BMN5
ZFHX3	3.68646	-1.47793				16q22.2-q22.3		Zinc finger homeobox protein 3	Q15911;Q15911-2	Q15911;Q15911-2
VAT1L	4.4142	1.88219				16q23.1		Synaptic vesicle membrane protein VAT-1 homolog-like	Q9HCJ6	Q9HCJ6
KIAA0513	5.34258	1.7664				16q24.1	MYCN target	Uncharacterized protein KIAA0513	O60268-3;O60268;H3BMU3;O60268-2	O60268-3;O60268;H3BMU3;O60268-2
CPNE7	3.56761	-1.62909				16q24.3		Copine-7	Q9UBL6-2;Q9UBL6;H0YEH8;E9PJ31	Q9UBL6-2;Q9UBL6
CENPV	5.18891	-1.451				17p11.2	MYCN target	Centromere protein V	Q7Z7K6;Q7Z7K6-2	Q7Z7K6
RAI1	2.63072	-1.17596				17p11.2		Retinoic acid-induced protein 1	Q7Z5J4;Q7Z5J4-2;Q7Z5J4-3;A8MXE8;Q7Z5J4-4;J3QR08;J3QLL5	Q7Z5J4;Q7Z5J4-2;Q7Z5J4-3;A8MXE8;Q7Z5J4-4
TRPV2	2.13654	1.65092				17p11.2		Transient receptor potential cation channel subfamily V member 2	Q9Y5S1;H7BZK2;K7EPY7;K7EKG5	Q9Y5S1
CHD3	4.71462	-1.31689				17p13.1	MYCN target	Chromodomain-helicase-DNA-binding protein 3	Q12873;Q12873-3;Q12873-2;I3L229;H7C3H7;H7C0J3;H7C2H0;K7EPV1;I3L1I4	Q12873;Q12873-3;Q12873-2
PHF23	3.45078	-1.20226				17p13.1		PHD finger protein 23	Q9BUL5;A0A087WVQ2;Q9BUL5-3;B3KVH8;I3L0Y2;I3L4Q4;I3L1N0;I3L0X3;I3L2W6;I3L410	Q9BUL5;A0A087WVQ2;Q9BUL5-3;B3KVH8;I3L0Y2;I3L4Q4;I3L1N0
DLG4	2.01129	1.05495	TelNet	screened		17p13.1		Disks large homolog 4	P78352-3;P78352;P78352-2;C9JYG3;O14909;C9JWP9;K7EQM6	P78352-3;P78352;P78352-2
ENO3	3.0049	1.2267				17p13.2		Beta-enolase;Enolase	P13929;P13929-2;E5RGZ4;P13929-3;K7EPM1;K7EKN2;E5RI09;E5RG95;K7EP84;E5RJH5	P13929;P13929-2;E5RGZ4;P13929-3;K7EPM1;K7EKN2;E5RI09;E5RG95
NXN	3.93367	-1.63628				17p13.3	MYCN target	Nucleoredoxin	Q6DKJ4;Q6DKJ4-3;Q6DKJ4-2	Q6DKJ4;Q6DKJ4-3
RAP1GAP2	2.22029	1.0274				17p13.3	MYCN target	Rap1 GTPase-activating protein 2	Q684P5-3;Q684P5	Q684P5-3;Q684P5
UTP6	4.28637	-1.16523				17q11.2		U3 small nucleolar RNA-associated protein 6 homolog	Q9NYH9	Q9NYH9
ALDOC	9.87334	1.90512				17q11.2		Fructose-bisphosphate aldolase C;Fructose-bisphosphate aldolase	P09972;A8MVZ9;J3KSV6;J3QKP5;C9J8F3;K7EKH5;J3QKK1	P09972;A8MVZ9;J3KSV6;J3QKP5
SLFN11	2.88256	-1.54153				17q12		Schlafen family member 11	Q7Z7L1;K7EIM3;K7ER38;C9JUT2;Q68D06-2;Q68D06;K7ES87;C9JDG6;C9J902	Q7Z7L1
LIG3	4.52981	-1.19474	TelNet	screened		17q12		DNA ligase 3	P49916;P49916-2;K7ERZ5;K7EQB6;K7ENR9;K7EJR4;K7ELY6	P49916;P49916-2;K7ERZ5
FKBP10	3.3431	-1.59652				17q21.2		Peptidyl-prolyl cis-trans isomerase FKBP10	Q96AY3;H0Y827;Q96AY3-2;K7ESG6;K7ELI6;C9JPC3;K7EM43	Q96AY3;H0Y827;Q96AY3-2
CNP	8.06499	1.00964				17q21.2		2,3-cyclic-nucleotide 3-phosphodiesterase	P09543-2;P09543;K7ERC4;C9K0L8;K7EN66	P09543-2;P09543
VAT1	5.73329	1.03821				17q21.31		Synaptic vesicle membrane protein VAT-1 homolog	Q99536;Q99536-3;Q99536-2;K7ERT7;K7ENX2;K7EM19;K7ESA3;K7EJM4;K7ER81	Q99536;Q99536-3;Q99536-2
DUSP3	6.6002	1.17006				17q21.31	MYCN target	Dual specificity protein phosphatase 3	P51452;P51452-2;K7ELG5;K7ES89	P51452;P51452-2;K7ELG5;K7ES89
FMNL1	3.85164	1.45792				17q21.31		Formin-like protein 1	O95466-2;K7EK60	O95466-2;K7EK60
MPP2	7.58536	1.63488	TelNet	predicted		17q21.31		MAGUK p55 subfamily member 2	Q14168-4;B4DZ84;D3DX48;Q14168-6;Q14168-2;Q14168-3;Q14168;Q14168-5;A0A087WVY2;E5RI47;E5RJK0;E5RI32;E5RIU3;A0A087X0C7;E5RK50;E5RK44;E5RFN8	Q14168-4;B4DZ84;D3DX48;Q14168-6;Q14168-2;Q14168-3;Q14168;Q14168-5
IGF2BP1	3.039	-2.21072	TelNet	screened		17q21.32		Insulin-like growth factor 2 mRNA-binding protein 1	Q9NZI8;Q9NZI8-2;REV__M0QZ54;REV__M0R118	Q9NZI8;Q9NZI8-2
ACSF2	3.20339	1.00528				17q21.33	MYCN target	Acyl-CoA synthetase family member 2, mitochondrial	E9PF16;Q96CM8-3;Q96CM8;Q96CM8-2;Q96CM8-4;D6RF87	E9PF16;Q96CM8-3;Q96CM8;Q96CM8-2;Q96CM8-4
ITGA3	3.65428	1.32507				17q21.33	MYCN target	Integrin alpha-3;Integrin alpha-3 heavy chain;Integrin alpha-3 light chain	P26006;P26006-1;D6R9X8	P26006;P26006-1
TBX2	2.13629	-1.26816	TelNet	predicted		17q23.2	MYCN target	T-box transcription factor TBX2	Q13207;F8WCM9	Q13207
NOL11	7.11883	-1.07639				17q24.2	MYCN target	Nucleolar protein 11	Q9H8H0;J3QR28;J3QLQ6;Q9H8H0-2	Q9H8H0
ABCA8	2.60548	1.79592				17q24.2		ATP-binding cassette sub-family A member 8	O94911-3;O94911;A0A075B774;O94911-2;K7ELK9;Q49AI9	O94911-3;O94911
MAP2K6	3.91594	-1.17851				17q24.3		Dual specificity mitogen-activated protein kinase kinase 6	P52564;P52564-2;K7EIW3;K7ELM6	P52564;P52564-2
TSEN54	2.10747	-1.03797	TelNet	predicted		17q25.1	MYCN target	tRNA-splicing endonuclease subunit Sen54	Q7Z6J9;J3KRC5;Q7Z6J9-2;J3QRQ5;J9JIH8	Q7Z6J9
WBP2	3.82974	1.13081				17q25.1		WW domain-binding protein 2	A6NG10;K7EMC9;Q969T9;K7EIJ0;B4DFG2;K7ENL2;K7EIN1;K7ESN4;K7EIK1	A6NG10;K7EMC9;Q969T9;K7EIJ0;B4DFG2;K7ENL2
MXRA7	3.97411	1.36008				17q25.1		Matrix-remodeling-associated protein 7	P84157-2;Q6ZR64;K7EQX8	P84157-2;Q6ZR64;K7EQX8
ITGB4	3.15766	2.01991				17q25.1		Integrin beta-4	P16144-4;P16144-2;P16144-3;P16144;P16144-5;J3QS11;J3QQL2;J3KSH9;J3QRK0	P16144-4;P16144-2;P16144-3;P16144
PYCR1	4.04663	-1.42117				17q25.3	MYCN target	Pyrroline-5-carboxylate reductase 1, mitochondrial	P32322;E2QRB3;P32322-3;P32322-2;J3QL24;J3KQ22;J3QLK9;J3QL32;J3QR88;J3QL23;J3KTA8;J3QKT3;J3QRZ0;J3QKT4;J3KSA9	P32322;E2QRB3;P32322-3;P32322-2
PCYT2	6.70647	1.46257				17q25.3		Ethanolamine-phosphate cytidylyltransferase	Q99447-4;Q99447;Q99447-3;I3L1R7;Q99447-2;I3L1L9;I3L3V9;I3L2Q1;I3L1C4;I3L1F9	Q99447-4;Q99447;Q99447-3;I3L1R7;Q99447-2;I3L1L9;I3L3V9;I3L2Q1
BAIAP2	3.32532	1.55315				17q25.3		Brain-specific angiogenesis inhibitor 1-associated protein 2	Q9UQB8-3;Q9UQB8-5;Q9UQB8-4;Q9UQB8-6;Q9UQB8-2;Q9UQB8;I3L4C2;B4DWA1;I3L2M4;I3L327;I3L1C8;I3L0M4;I3L3J7;I3L3C5;I3L125;I3L3C6;I3L526;I3L0Y9;I3L113;I3L2J6;I3L4A3	Q9UQB8-3;Q9UQB8-5;Q9UQB8-4;Q9UQB8-6;Q9UQB8-2;Q9UQB8;I3L4C2;B4DWA1;I3L2M4
DTNA	2.84708	1.09684				18q12.1		Dystrobrevin alpha	Q9Y4J8-13;Q9Y4J8-2;Q9Y4J8-14;Q9Y4J8;M0QZ28;Q9Y4J8-6;Q9Y4J8-10;Q9Y4J8-11;Q9Y4J8-16;Q9Y4J8-5;Q9Y4J8-4;Q9Y4J8-3;Q9Y4J8-12;M0R0C4;Q9Y4J8-8;M0R021;K7ERH7;Q9Y4J8-9;Q9Y4J8-7;K7ERZ2;K7EJ84;K7EMN1;K7ENJ7;K7ESB2	Q9Y4J8-13;Q9Y4J8-2;Q9Y4J8-14;Q9Y4J8;M0QZ28;Q9Y4J8-6;Q9Y4J8-10;Q9Y4J8-11;Q9Y4J8-16;Q9Y4J8-5;Q9Y4J8-4;Q9Y4J8-3;Q9Y4J8-12
SYT4	5.81665	2.187				18q12.3		Synaptotagmin-4	Q9H2B2-2;Q9H2B2;M0QZF3;M0R2I0	Q9H2B2-2;Q9H2B2
CXXC1	4.52653	-1.05404				18q21.1	MYCN target	CXXC-type zinc finger protein 1	Q9P0U4;Q9P0U4-2;K7EQ21;K7EKZ6;K7EQZ1;K7EJR0	Q9P0U4;Q9P0U4-2;K7EQ21
NCAN	2.80409	-2.42686				19p13.11		Neurocan core protein	O14594;K7EKF8;Q5T3I6;Q96GW7-2;Q96GW7	O14594
DDX49	4.35533	-1.12912				19p13.11	MYCN target	Probable ATP-dependent RNA helicase DDX49	Q9Y6V7;Q9Y6V7-2;M0R1S3;M0QZC0;M0R0K1	Q9Y6V7
SAMD1	3.42643	-1.18479				19p13.12	MYCN target	Atherin	Q6SPF0;E9PIW9;F8WDT5	Q6SPF0;E9PIW9
WIZ	4.09653	-1.07509				19p13.12		Protein Wiz	B3KVH1;M0QXA7;O95785-3	B3KVH1;M0QXA7;O95785-3
CAMSAP3	2.9992	-1.41999				19p13.2		Calmodulin-regulated spectrin-associated protein 3	Q9P1Y5	Q9P1Y5
DNMT1	3.07892	-1.05506	TelNet	screened		19p13.2	MYCN target	DNA (cytosine-5)-methyltransferase 1	P26358;P26358-2;P26358-3;K7EJL0;K7ENW7;K7EMU8;K7ENQ6;K7EIZ6;K7ERQ1;K7ELB1	P26358;P26358-2;P26358-3
CD209	2.71643	1.80591				19p13.2		CD209 antigen	Q9NNX6-6;Q9NNX6;Q9NNX6-7;Q9NNX6-10;Q9NNX6-2;Q9NNX6-5;M0QZG5;Q9NNX6-12;Q9NNX6-11;Q9NNX6-3;M0R0P0;Q9NNX6-8;X6RB12;Q9NNX6-9;Q9NNX6-4	Q9NNX6-6;Q9NNX6;Q9NNX6-7;Q9NNX6-10;Q9NNX6-2;Q9NNX6-5;M0QZG5;Q9NNX6-12;Q9NNX6-11;Q9NNX6-3;M0R0P0;Q9NNX6-8
TUBB4A	5.06552	-2.96921	TelNet	predicted		19p13.3		Tubulin beta-4A chain	P04350;M0R2D3;M0QY85;M0R278;M0R0X0;M0QY37;M0QX14;M0QZL7;M0R1I1;M0R2T4;A0A075B724	P04350
DIRAS1	5.06967	-2.0677				19p13.3		GTP-binding protein Di-Ras1	O95057;K7EN06	O95057;K7EN06
UHRF1	2.248	-1.47157				19p13.3	MYCN target	E3 ubiquitin-protein ligase UHRF1	A0A087WVR3;A0A087WTW0;Q96T88;Q96T88-2;A0A087WWG9	A0A087WVR3;A0A087WTW0;Q96T88;Q96T88-2
DUS3L	5.52566	-1.30835				19p13.3	MYCN target	tRNA-dihydrouridine(47) synthase [NAD(P)(+)]-like	Q96G46;Q96G46-2;Q96G46-3;K7EJX8;K7EPA4;K7EM42;K7ER20;K7EQU9	Q96G46;Q96G46-2
LPPR3	2.18602	-1.12727				19p13.3	MYCN target	Lipid phosphate phosphatase-related protein type 3	Q6T4P5;Q6T4P5-2;Q6T4P5-3;Q6T4P5-4;K7ELK5	Q6T4P5;Q6T4P5-2;Q6T4P5-3;Q6T4P5-4
ZNF536	2.17401	-1.12285				19q12		Zinc finger protein 536	O15090;K7EKT4	O15090;K7EKT4
KCTD15	6.20299	-1.60806	TelNet	screened		19q13.11	MYCN target	BTB/POZ domain-containing protein KCTD15	Q96SI1;Q96SI1-2;V9GYY8;K7EM48;K7EN63;K7EIF1;K7EPF0;K7EQS3	Q96SI1;Q96SI1-2;V9GYY8
EXOSC5	2.92216	-1.00879				19q13.2	MYCN target	Exosome complex component RRP46	Q9NQT4;M0R050;M0R102	Q9NQT4;M0R050
LIPE	2.07935	1.23444				19q13.2		Hormone-sensitive lipase	Q05469-2;Q05469;M0QY29;M0R201;M0QXB1;M0QXM5;M0R2G1;REV__H7BZZ3;REV__Q07912-2;REV__Q07912;REV__C9J1X3;REV__Q07912-3	Q05469-2;Q05469;M0QY29
SPTBN4	5.46229	1.45516				19q13.2		Spectrin beta chain, non-erythrocytic 4	C9JY79;Q9H254;Q9H254-4;M0QZQ3;Q9H254-3;Q9H254-2;Q9H254-5;M0R1V6	C9JY79;Q9H254;Q9H254-4;M0QZQ3;Q9H254-3
PVR	4.45962	-1.17728				19q13.31	MYCN target	Poliovirus receptor	P15151-3;P15151-2;P15151;P15151-4;K7EMC6	P15151-3;P15151-2;P15151;P15151-4
EML2	8.316	1.45529				19q13.32		Echinoderm microtubule-associated protein-like 2	O95834-3;O95834-2;C9JRL6;O95834;K7EIK7;K7ESL7;K7EIM1;K7EQR0;K7ERY9;K7EII6;K7EKG3;K7EKU5;K7ERR2;K7ELI8	O95834-3;O95834-2;C9JRL6;O95834;K7EIK7
GNG8	5.6157	1.48308				19q13.32		Guanine nucleotide-binding protein G(I)/G(S)/G(O) subunit gamma-8	Q9UK08	Q9UK08
LIG1	3.55515	-1.47085	TelNet	predicted		19q13.33	MYCN target	DNA ligase 1;DNA ligase	B4DTU4;P18858;F5GZ28;M0R0Q7;P18858-2;B4E135;M0QY71;M0R1G7	B4DTU4;P18858;F5GZ28;M0R0Q7;P18858-2
POLD1	3.70033	-1.30432	TelNet	screened		19q13.33	MYCN target	DNA polymerase;DNA polymerase delta catalytic subunit	M0R2B7;P28340;M0QZR8;M0QZB4;M0QXE6;M0QXQ2;M0R2I8;M0R3H8;M0R2J2	M0R2B7;P28340;M0QZR8
SYT5	4.29461	1.57856				19q13.42|11p		Synaptotagmin-5	O00445;B7Z300;K7EJC4;K7EQ59	O00445;B7Z300
ZNF8	9.68314	-2.12327				19q13.43		Zinc finger protein 8	P17098;K7EQD1	P17098
TRIM28	11.1566	-1.34746	TelNet	screened		19q13.43	MYCN target	Transcription intermediary factor 1-beta	Q13263;Q13263-2;M0R0K9;M0R3C0;M0R2I3	Q13263;Q13263-2
PHGDH	5.87352	-2.8392	TelNet	screened		1p12		D-3-phosphoglycerate dehydrogenase	O43175;Q5SZU1	O43175;Q5SZU1
WDR3	6.26768	-1.09818				1p12	MYCN target	WD repeat-containing protein 3	Q9UNX4	Q9UNX4
TRIM33	4.76786	-1.00824				1p13.2		E3 ubiquitin-protein ligase TRIM33	E7EN20;Q9UPN9	E7EN20;Q9UPN9
DNAJB4	3.93066	1.04467				1p31.1		DnaJ homolog subfamily B member 4	Q9UDY4;C9JUL4	Q9UDY4
CRYZ	6.52102	1.08281				1p31.1		Quinone oxidoreductase	Q08257;Q08257-3;A6NP24;C9JH92;Q08257-2	Q08257;Q08257-3;A6NP24;C9JH92;Q08257-2
ADGRL2;LPHN2	2.10497	1.95065				1p31.1		Latrophilin-2	B1ALU1;B1ALU3;O95490-2;O95490-5;O95490;O95490-7;O95490-6;O95490-3;O95490-4;H0Y5C0;H0Y3V3	B1ALU1;B1ALU3;O95490-2;O95490-5;O95490;O95490-7;O95490-6;O95490-3;O95490-4;H0Y5C0
SGIP1	2.42252	1.37548				1p31.3		SH3-containing GRB2-like protein 3-interacting protein 1	Q9BQI5;Q9BQI5-2;Q9BQI5-3;Q9BQI5-4;Q9BQI5-5;Q6ZV33;F6R8P8	Q9BQI5;Q9BQI5-2;Q9BQI5-3;Q9BQI5-4;Q9BQI5-5
PARS2	3.54813	1.14481				1p32.3		Probable proline--tRNA ligase, mitochondrial	Q7L3T8	Q7L3T8
CC2D1B	2.67593	1.18739				1p32.3		Coiled-coil and C2 domain-containing protein 1B	Q5T0F9-2;H7C1U3;Q5T0F9;H0Y517;Q5T0F9-3;Q5T0F9-4;Q5T0F9-5	Q5T0F9-2;H7C1U3;Q5T0F9;H0Y517;Q5T0F9-3
RAB3B	2.48123	1.74654				1p32.3	MYCN target	Ras-related protein Rab-3B	P20337	P20337
NASP	4.12652	-1.11279	TelNet	screened		1p34.1	MYCN target	Nuclear autoantigenic sperm protein	P49321;P49321-4;P49321-2;Q5T624;E9PI86;E9PPR5;E9PRH9;H0YF33;H0YDS9;E9PNB5;E9PPQ8;E9PQG5;E9PAU3;E9PKR5;E9PJQ2	P49321;P49321-4;P49321-2;Q5T624
C1orf50	3.96263	1.07153				1p34.2		Uncharacterized protein C1orf50	Q9BV19;R4GMT4;B4DSR2	Q9BV19
HYI	4.40762	1.08486				1p34.2		Putative hydroxypyruvate isomerase;Hydroxypyruvate isomerase	J9JIE9;F6UJY1;Q5T013;E7EWH8;H0YB70;F6UJY9;Q5T013-4;Q5T013-3;H0YB18;Q5T013-2	J9JIE9;F6UJY1;Q5T013;E7EWH8;H0YB70;F6UJY9;Q5T013-4;Q5T013-3
ZBTB8OS	4.64086	1.45817				1p35.1		Protein archease	Q8IWT0;D3DPQ2;A0A087X0V4;A8K0B5;Q8IWT0-2;A0A087WW18;H7C3R6	Q8IWT0;D3DPQ2;A0A087X0V4;A8K0B5;Q8IWT0-2
FABP3	6.57382	2.20758				1p35.2		Fatty acid-binding protein, heart	S4R371;P05413;S4R3A2	S4R371;P05413;S4R3A2
ATPIF1	2.6729	1.01639				1p35.3		ATPase inhibitor, mitochondrial	Q9UII2;Q9UII2-3;Q9UII2-2	Q9UII2;Q9UII2-3;Q9UII2-2
GPN2	2.40582	1.07935				1p36.11	MYCN target	GPN-loop GTPase 2	Q9H9Y4;Q5JYG3;Q5JYG4	Q9H9Y4;Q5JYG3
SFN	5.97517	2.36872				1p36.11		14-3-3 protein sigma	P31947-2;P31947	P31947-2;P31947
KDM1A	3.84618	-1.15743	TelNet	validated		1p36.12		Lysine-specific histone demethylase 1A	O60341;O60341-2;R4GMP9;R4GMQ1	O60341;O60341-2
CDC42	4.41716	1.62045				1p36.12	MYCN target	Cell division control protein 42 homolog	P60953-1	P60953-1
FBXO2	4.79035	2.09564				1p36.22		F-box only protein 2	Q9UK22;R4GNH2	Q9UK22
RERE	2.81166	-1.06556				1p36.23	MYCN target	Arginine-glutamic acid dipeptide repeats protein	Q9P2R6;B1AKN3;H7BYW9;H0Y975;Q9P2R6-2;K7EIE3;A0A075B770	Q9P2R6;B1AKN3;H7BYW9
VAMP3	3.32784	1.49473	TelNet	predicted		1p36.23		Vesicle-associated membrane protein 3	Q15836	Q15836
NOL9	3.52766	-1.04234				1p36.31	MYCN target	Polynucleotide 5-hydroxyl-kinase NOL9	Q5SY16	Q5SY16
PBXIP1	3.37502	1.21362				1q21.3	MYCN target	Pre-B-cell leukemia transcription factor-interacting protein 1	Q96AQ6;Q96AQ6-2;Q96AQ6-3;Q5T173;F2Z2Z8	Q96AQ6;Q96AQ6-2;Q96AQ6-3
S100A6	3.5011	1.68969				1q21.3		Protein S100;Protein S100-A6	R4GN98;P06703	R4GN98;P06703
MEX3A	7.35165	-1.48995				1q22		RNA-binding protein MEX3A	A1L020	A1L020
PRCC	3.21248	-1.07798				1q23.1		Proline-rich protein PRCC	Q92733;H0YE12;H0Y679	Q92733
CADM3	2.13599	1.31808				1q23.2		Cell adhesion molecule 3	Q8N126;Q8N126-2;Q8N126-3	Q8N126;Q8N126-2;Q8N126-3
PEA15	3.43724	1.39443	TelNet	screened		1q23.2	MYCN target	Astrocytic phosphoprotein PEA-15	Q15121;Q15121-2;B1AKZ5	Q15121;Q15121-2;B1AKZ5
DDR2	3.67348	-1.19695				1q23.3		Discoidin domain-containing receptor 2	Q16832;Q5T245;Q5T244;H0Y570	Q16832
MPZ	2.44475	1.35703				1q23.3		Myelin protein P0	E7EWP3;P25189;P25189-2	E7EWP3;P25189;P25189-2
ATP1B1	3.87007	1.02974				1q24.2	MYCN target	Sodium/potassium-transporting ATPase subunit beta-1	P05026-2;P05026	P05026-2;P05026
IVNS1ABP	3.73594	-1.33112				1q25.3		Influenza virus NS1A-binding protein	Q9Y6Y0;H0Y5Y2	Q9Y6Y0
RBM34	4.16544	-1.47612			+	1q42.3		RNA-binding protein 34	P42696;A2A2V2;P42696-2;Q5TCT4;H7C5M1	P42696;A2A2V2;P42696-2
IRF2BP2	10.8768	-1.19759			+	1q42.3	MYCN target	Interferon regulatory factor 2-binding protein 2	Q7Z5L9;Q7Z5L9-3	Q7Z5L9
RYR2	2.57604	-1.54534	TelNet	screened	+	1q43		Ryanodine receptor 2	Q92736;Q92736-2;H7BY35;M0R014	Q92736;Q92736-2;H7BY35
HEATR1	7.01252	-1.36839			+	1q43	MYCN target	HEAT repeat-containing protein 1;HEAT repeat-containing protein 1, N-terminally processed	Q9H583;Q5T3Q7;Q6P664	Q9H583;Q5T3Q7
EXO1	5.5644	-1.11839	TelNet	validated	+	1q43	MYCN target	Exonuclease 1	Q9UQ84-4;Q9UQ84;Q5T398;Q5T397	Q9UQ84-4;Q9UQ84
CHML	3.81429	-1.09859			+	1q43		Rab proteins geranylgeranyltransferase component A 2	P26374	P26374
KIF26B	6.4188	-2.15515			+	1q44		Kinesin-like protein KIF26B;Kinesin-like protein	Q2KJY2;B7WPD9;Q2KJY2-2	Q2KJY2;B7WPD9;Q2KJY2-2
ESF1	3.56785	-1.10003				20p12.1	MYCN target	ESF1 homolog	Q9H501;A0A087WX71	Q9H501;A0A087WX71
PCNA	2.73554	-1.06166	TelNet	validated		20p12.3	MYCN target	Proliferating cell nuclear antigen	P12004	P12004
ZCCHC3	4.89877	-1.25592				20p13	MYCN target	Zinc finger CCHC domain-containing protein 3	Q9NUD5;Q9NUD5-2	Q9NUD5;Q9NUD5-2
CPXM1	4.19118	-1.13714				20p13		Probable carboxypeptidase X1	Q96SM3	Q96SM3
C20orf194	2.28419	1.03034				20p13	MYCN target	Uncharacterized protein C20orf194	Q5TEA3	Q5TEA3
PTPRA	4.67869	1.30135				20p13	MYCN target	Receptor-type tyrosine-protein phosphatase alpha	P18433-4;P18433-2;P18433-3;P18433;Q5JWG0	P18433-4;P18433-2;P18433-3;P18433
NOL4L	3.92401	-1.29964				20q11.21		Nucleolar protein 4-like	A0A087X0N3;Q96MY1;A0A087WTU5;Q96MY1-2;Q5W149;Q5JYC0	A0A087X0N3;Q96MY1;A0A087WTU5;Q96MY1-2
TPX2	2.02921	-1.27678				20q11.21	MYCN target	Targeting protein for Xklp2	Q9ULW0;Q96RR5	Q9ULW0;Q96RR5
HCK	3.0381	1.02501				20q11.21		Non-specific protein-tyrosine kinase;Tyrosine-protein kinase HCK	H0Y3C5;J3KPD6;P08631-3;P08631-2;P08631-4;P08631;Q9H6Q3-4;Q9H6Q3-2;Q9H6Q3-3;Q9H6Q3	H0Y3C5;J3KPD6;P08631-3;P08631-2;P08631-4;P08631
SNTA1	3.24183	1.2338				20q11.21		Alpha-1-syntrophin	Q13424;Q13424-2	Q13424;Q13424-2
ADNP	3.36183	-1.10578				20q13.13		Activity-dependent neuroprotector homeobox protein	Q9H2P0;E9PQK8	Q9H2P0
NPEPL1	3.57629	1.1615				20q13.32		Probable aminopeptidase NPEPL1	Q8NDH3-5;Q8NDH3-4;Q8NDH3;Q8NDH3-2;Q8NDH3-3;H0YEP3	Q8NDH3-5;Q8NDH3-4;Q8NDH3;Q8NDH3-2;Q8NDH3-3
LSM14B	3.70472	-1.17598				20q13.33		Protein LSM14 homolog B	Q9BX40;Q5TBQ0;Q5TBQ1	Q9BX40;Q5TBQ0
STMN3	2.12541	1.0082				20q13.33		Stathmin-3	Q9NZ72;Q9NZ72-2	Q9NZ72;Q9NZ72-2
CBS	4.97271	-2.23282				21q22.3	MYCN target	Cystathionine beta-synthase	P35520;P35520-2;C9JMA6;H7C2H4;H7C1W6;H7C2W0	P35520;P35520-2
RRP1B	5.21678	-1.59176				21q22.3	MYCN target	Ribosomal RNA processing protein 1 homolog B	Q14684;Q14684-2	Q14684;Q14684-2
U2AF1;U2AF1L4	2.99671	-1.36115				21q22.3		Splicing factor U2AF 35 kDa subunit;Splicing factor U2AF 26 kDa subunit	Q01081;Q01081-2;Q8WU68-3;Q8WU68;M0QYK5;M0R2N4;Q01081-3;Q8WU68-2;Q01081-4;K7EJH3;K7EJM7	Q01081;Q01081-2;Q8WU68-3;Q8WU68
ZBTB21	3.76217	-1.20178				21q22.3		Zinc finger and BTB domain-containing protein 21	Q9ULJ3;Q9ULJ3-2	Q9ULJ3;Q9ULJ3-2
RRP1	2.65245	-1.04173				21q22.3	MYCN target	Ribosomal RNA processing protein 1 homolog A	P56182;D6RE82	P56182
GGT1	2.65759	1.16261				22q11.23		Gamma-glutamyltranspeptidase 1;Gamma-glutamyltranspeptidase 1 heavy chain;Gamma-glutamyltranspeptidase 1 light chain	P19440;E7ET76;P19440-2;B5MC34;P19440-3;Q9BX51	P19440;E7ET76;P19440-2
MORC2	4.35927	-1.07634				22q12.2		MORC family CW-type zinc finger protein 2	Q9Y6X9;Q9Y6X9-2;H7C1V1;H7C3M1	Q9Y6X9;Q9Y6X9-2
PRR14L	2.68303	-1.04974				22q12.2		Protein PRR14L	Q5THK1;Q5THK1-4;Q5THK1-2;Q5THK1-3;H7C1B0;H7BZH1;C9J9V0;H3BLU3	Q5THK1;Q5THK1-4;Q5THK1-2;Q5THK1-3
MCM5	3.703	-1.64742	TelNet	screened		22q12.3	MYCN target	DNA replication licensing factor MCM5;DNA helicase	P33992;B1AHB1;B1AHA9;B1AHB2;F8WFD7	P33992;B1AHB1
APOL2	3.55988	1.10374				22q12.3	MYCN target	Apolipoprotein L2	Q9BQE5;J3KQL8;E9PM95;B0QYK8	Q9BQE5;J3KQL8
RPS19BP1	3.95891	-1.4138				22q13.1	MYCN target	Active regulator of SIRT1	Q86WX3;F8WFE7	Q86WX3
SYNGR1	4.56584	2.18828				22q13.1		Synaptogyrin-1	B5MCD7;O43759-2;O43759;A2A283;O43759-3	B5MCD7;O43759-2;O43759;A2A283
POLDIP3	3.93423	-1.04988	TelNet	screened		22q13.2	MYCN target	Polymerase delta-interacting protein 3	Q9BY77;F6VRR5;F8WCX5;Q6R954	Q9BY77;F6VRR5;F8WCX5
RRP7A	3.7474	-1.03926				22q13.2	MYCN target	Ribosomal RNA-processing protein 7 homolog A	Q9Y3A4;Q9NSQ0	Q9Y3A4
HK2	3.06104	-1.91821				2p12	MYCN target	Hexokinase-2;Hexokinase	P52789;E9PB90	P52789;E9PB90
RAB11FIP5	5.24606	1.12939				2p13.2		Rab11 family-interacting protein 5	Q9BXF6	Q9BXF6
ARHGAP25	2.15631	1.01053				2p13.3		Rho GTPase-activating protein 25	P42331-4;P42331-5;P42331;H7C4P1;C9JB56;B7Z8K7;F8WDF6	P42331-4;P42331-5;P42331;H7C4P1;C9JB56
ACYP2	2.11505	1.04183	TelNet	screened		2p16.2		Acylphosphatase-2;Acylphosphatase	P14621;U3KPX8;U3KQL2;U3KPX1;E9PF46;F8WA34	P14621;U3KPX8;U3KQL2;U3KPX1;E9PF46;F8WA34
GALM	2.26147	1.10498				2p22.1		Aldose 1-epimerase	Q96C23;F8WB82;H7C320;B8ZZ75;H7C1B5	Q96C23;F8WB82;H7C320
SLC8A1	5.03839	2.01016				2p22.1		Sodium/calcium exchanger 1	P32418-2;P32418-3;P32418-4	P32418-2;P32418-3;P32418-4
THUMPD2	3.88261	-1.05359				2p22.1|2p22-p21		THUMP domain-containing protein 2	Q9BTF0	Q9BTF0
CEBPZ	2.12172	-1.0311				2p22.2	MYCN target	CCAAT/enhancer-binding protein zeta	Q03701;A0A087X1N2;C9J9W7	Q03701;A0A087X1N2
WDR43	3.44963	-1.06191				2p23.2	MYCN target	WD repeat-containing protein 43	Q15061;C9IZK7;C9JEE7;H7C2H8	Q15061
MAPRE3	3.12582	1.05446				2p23.3		Microtubule-associated protein RP/EB family member 3	Q9UPY8-2	Q9UPY8-2
ITSN2	5.65582	1.17492				2p23.3		Intersectin-2	A0A087WVF7;Q9NZM3-2;Q9NZM3;Q9NZM3-3;Q9NZM3-4;E7EPJ2;H0Y6W3	A0A087WVF7;Q9NZM3-2;Q9NZM3;Q9NZM3-3;Q9NZM3-4
PTRHD1	2.00384	1.48678				2p23.3		Putative peptidyl-tRNA hydrolase PTRHD1	Q6GMV3	Q6GMV3
NOL10	2.18976	-1.06131				2p25.1	MYCN target	Nucleolar protein 10	Q9BSC4;Q9BSC4-2;Q9BSC4-4;H7C1Z3;Q9BSC4-3	Q9BSC4;Q9BSC4-2;Q9BSC4-4
DDX18	4.40612	-1.22451				2q14.1	MYCN target	ATP-dependent RNA helicase DDX18	Q9NVP1;H7C452	Q9NVP1
POLR1B	7.8965	-1.20239	TelNet	screened		2q14.1	MYCN target	DNA-directed RNA polymerase I subunit RPA2	Q9H9Y6-2;Q9H9Y6;Q9H9Y6-3;Q9H9Y6-4;Q9H9Y6-5;H7C0D9;F8WDS4;F8WAK7;F8WBB9;F8WCS3;C9JJG2;C9JS83	Q9H9Y6-2;Q9H9Y6;Q9H9Y6-3;Q9H9Y6-4;Q9H9Y6-5
PROC	2.92022	-1.07739				2q14.3		Vitamin K-dependent protein C;Vitamin K-dependent protein C light chain;Vitamin K-dependent protein C heavy chain;Activation peptide	E7END6;P04070;P04070-2;E7ENR9	E7END6;P04070;P04070-2
NIFK	6.0829	-1.00636				2q14.3		MKI67 FHA domain-interacting nucleolar phosphoprotein	Q9BYG3;C9J808;C9J6C5;H7BZL0	Q9BYG3;C9J808;C9J6C5
BIN1	7.0744	1.0754				2q14.3		Myc box-dependent-interacting protein 1	O00499;O00499-3;O00499-5;O00499-6;O00499-11;O00499-2;O00499-9;O00499-10;O00499-7;O00499-8;O00499-4	O00499;O00499-3;O00499-5;O00499-6;O00499-11;O00499-2;O00499-9;O00499-10;O00499-7;O00499-8;O00499-4
IMP4	4.01081	-1.138				2q21.1	MYCN target	U3 small nucleolar ribonucleoprotein protein IMP4	H0Y714;Q96G21;E7ENR5;B8ZZ47;B9A008;F8WCN0	H0Y714;Q96G21;E7ENR5;B8ZZ47;B9A008
MGAT5	3.66726	-1.10138				2q21.2-q21.3		Alpha-1,6-mannosylglycoprotein 6-beta-N-acetylglucosaminyltransferase A	Q09328	Q09328
MCM6	3.99784	-1.49264	TelNet	screened		2q21.3	MYCN target	DNA replication licensing factor MCM6	Q14566	Q14566
RIF1	3.49223	-1.23815	TelNet	validated		2q23.3	MYCN target	Telomere-associated protein RIF1	Q5UIP0;Q5UIP0-2;H7C2B5;H7BZN3	Q5UIP0;Q5UIP0-2
RBMS1	3.24834	-1.05732				2q24.2		RNA-binding motif, single-stranded-interacting protein 1	E7ETU5;F6Y5H0;P29558-2;P29558;E7EPF2	E7ETU5;F6Y5H0;P29558-2;P29558;E7EPF2
SCN2A	2.56473	1.37553				2q24.3	MYCN target	Sodium channel protein type 2 subunit alpha	Q99250-2;Q99250;A8K0U1;F8VWM7;V9GY68;Q9UQD0-5;Q9UQD0-2;Q9UQD0	Q99250-2;Q99250
SCN7A	4.05481	2.49139				2q24.3		Sodium channel protein type 7 subunit alpha	Q01118;C9JW43;F8WD82;C9JII9	Q01118;C9JW43
PPIG	3.27032	-1.04016				2q31.1	MYCN target	Peptidyl-prolyl cis-trans isomerase G;Peptidyl-prolyl cis-trans isomerase	Q13427;C9JM79;E9PG73;Q13427-2;C9JN15;C9JT64;C9J679	Q13427;C9JM79;E9PG73;Q13427-2;C9JN15
BBS5	5.19372	1.12439				2q31.1		Bardet-Biedl syndrome 5 protein	E9PBE3;Q8N3I7-2;Q8N3I7;F8WBR7	E9PBE3;Q8N3I7-2;Q8N3I7;F8WBR7
WDR75	5.08053	-1.2299				2q32.2	MYCN target	WD repeat-containing protein 75	Q8IWA0;F8WE20;F8WC81	Q8IWA0
PMS1	3.31821	-1.08734	TelNet	predicted		2q32.2		PMS1 protein homolog 1	P54277-3;P54277;B7ZAA0;P54277-2;P54277-4;Q3BDU3;Q5FBZ9;E9PC65;Q5FBZ4;C9J4L1;F8W8L1;Q5XG96;E9PC40;C9JF76;C9JKP0;Q5FBZ7	P54277-3;P54277;B7ZAA0;P54277-2;P54277-4;Q3BDU3;Q5FBZ9;E9PC65
WDR12	3.60349	-1.19996				2q33.2	MYCN target	Ribosome biogenesis protein WDR12	Q9GZL7	Q9GZL7
ICA1L	2.91664	1.07853				2q33.2	MYCN target	Islet cell autoantigen 1-like protein	F8WBQ1;Q8NDH6;Q8NDH6-2;C9JAQ4;C9JDK6;C9J1M7;C9J5Z0;C9JDM8;C9J0T2;C9JEP0;C9JEN4;C9J9Z8;F8WBK1;C9J101;C9JRB6;C9JP49	F8WBQ1;Q8NDH6;Q8NDH6-2
IGFBP2	5.06427	-1.64045				2q35	MYCN target	Insulin-like growth factor-binding protein 2	P18065;C9JMY1;C9JW52	P18065
TUBA4A	3.15087	1.24614				2q35		Tubulin alpha-4A chain	P68366-2;P68366	P68366-2;P68366
CYP27A1	3.21057	1.26386				2q35		Sterol 26-hydroxylase, mitochondrial	Q02318;F8WD90;C9J1K5	Q02318
PTPRN	2.67377	1.37903				2q35		Receptor-type tyrosine-protein phosphatase-like N	Q16849-3;Q16849;Q16849-2	Q16849-3;Q16849;Q16849-2
SCG2	3.37669	1.57723	TelNet	validated		2q36.1		Secretogranin-2;Secretoneurin;Manserin	P13521;C9JQI2;C9JDT0	P13521
DTYMK	4.35879	-1.04419	TelNet	screened		2q37.3	MYCN target	Thymidylate kinase	P23919;P23919-2;H7C312;H7BZ20;G5E9E9;H7C3A4	P23919;P23919-2;H7C312;H7BZ20
THOC7;NIF3L1BP1	2.88077	-1.1095				3p14.1		THO complex subunit 7 homolog	Q6I9Y2;A0A024R341;F8WF22;H7C5E3	Q6I9Y2;A0A024R341
ERC2	3.34803	1.31284				3p14.3	MYCN target	ERC protein 2	O15083;H7C4G9	O15083;H7C4G9
GNL3	7.61759	-1.42461	TelNet	validated		3p21.1	MYCN target	Guanine nucleotide-binding protein-like 3	Q9BVP2-2;Q9BVP2;C9JZT7;B4DMU5;C9JYH9	Q9BVP2-2;Q9BVP2
RRP9	4.84867	-1.24453				3p21.2	MYCN target	U3 small nucleolar RNA-interacting protein 2	O43818	O43818
DOCK3	3.2763	1.2047				3p21.2		Dedicator of cytokinesis protein 3	Q8IZD9	Q8IZD9
ZNF445	7.4787	-1.81499				3p21.31	MYCN target	Zinc finger protein 445	P59923;A0A087X0J9	P59923
SMARCC1	3.44283	-1.18286	TelNet	predicted		3p21.31		SWI/SNF complex subunit SMARCC1	Q92922;F8WE13	Q92922
KIF15	2.47704	-1.12616				3p21.31	MYCN target	Kinesin-like protein KIF15	Q9NS87;Q9NS87-2;C9JKA9;Q9NS87-4;Q9NS87-3;D6RCT7;H7BZT2;H7C1K7	Q9NS87;Q9NS87-2;C9JKA9;Q9NS87-4;Q9NS87-3
RBM6	4.66072	-1.06692				3p21.31	MYCN target	RNA-binding protein 6	P78332;E9PGM9;F8WCA5;B4E0G6;P78332-2;F8WF63;C9J250;C9JSL1	P78332;E9PGM9;F8WCA5;B4E0G6
SETD2	3.01763	-1.01812				3p21.31		Histone-lysine N-methyltransferase SETD2	Q9BYW2;H7C3H4;Q9BYW2-2;Q9BYW2-3;C9JG86;H7BZ93;H7BXT4	Q9BYW2;H7C3H4;Q9BYW2-2;Q9BYW2-3;C9JG86;H7BZ93;H7BXT4
LAMB2	2.99536	1.30742				3p21.31	MYCN target	Laminin subunit beta-2	P55268;F5H520	P55268
AMT	4.43783	1.68885				3p21.31		Aminomethyltransferase, mitochondrial;Aminomethyltransferase	P48728-2;P48728;H0Y695;P48728-3;P48728-4;C9JXJ4	P48728-2;P48728;H0Y695;P48728-3;P48728-4
PLCD1	2.9815	1.3083	TelNet	predicted		3p22.2	MYCN target	1-phosphatidylinositol 4,5-bisphosphate phosphodiesterase delta-1	P51178-2	P51178-2
RAD18	2.29816	-1.4426	TelNet	predicted		3p25.3	MYCN target	E3 ubiquitin-protein ligase RAD18	Q9NS91;F8WE49;C9J0Q4;F8WFA6;H7C3I2;F8WAZ7;H7C0A5	Q9NS91;F8WE49
SETMAR	4.09752	-1.15951				3p26.1		Histone-lysine N-methyltransferase SETMAR;Histone-lysine N-methyltransferase;Transposon Hsmar1 transposase	Q53H47;Q53H47-3;Q53H47-2;B9ZVV8;F8WEU1;F8WB33	Q53H47;Q53H47-3
CMSS1	2.92435	-1.26675				3q12.1		Protein CMSS1	C9J384;Q9BQ75-2;Q9BQ75;H7C515	C9J384;Q9BQ75-2;Q9BQ75
ST3GAL6	2.25317	-1.04836				3q12.1		Type 2 lactosamine alpha-2,3-sialyltransferase	A0A087WXB8;Q9Y274;C9JWJ3;C9J480;Q9Y274-2;C9IZL6;C9J0E2;C9JXM2	A0A087WXB8;Q9Y274;C9JWJ3;C9J480;Q9Y274-2;C9IZL6;C9J0E2
ADPRH	2.96221	1.04988	TelNet	screened		3q13.33		[Protein ADP-ribosylarginine] hydrolase	P54922;C9JZW7	P54922;C9JZW7
CSTA	2.03771	1.00204				3q21.1		Cystatin-A;Cystatin-A, N-terminally processed	P01040;C9J0E4	P01040;C9J0E4
MCM2	4.38632	-1.46122	TelNet	screened		3q21.3	MYCN target	DNA replication licensing factor MCM2	P49736;H0Y8E6;F8WDM3;C9J013;C9JZ21;H7C4N9	P49736;H0Y8E6
CNBP	2.49114	-1.21899		screened		3q21.3	MYCN target	Cellular nucleic acid-binding protein	P62633-2;P62633;P62633-7;P62633-3;P62633-5;P62633-6	P62633-2;P62633;P62633-7;P62633-3;P62633-5;P62633-6
CNBP	2.03784	-1.07134				3q21.3	MYCN target	Cellular nucleic acid-binding protein	P62633-8;P62633-4	P62633-8;P62633-4
GATA2	2.56067	-1.0252	TelNet	predicted		3q21.3		Endothelial transcription factor GATA-2	P23769;P23769-2;C9J965;B7WNQ9;P15976-3;P15976-2;P15976	P23769;P23769-2
DBR1	4.14518	-1.27285				3q22.3		Lariat debranching enzyme	Q9UK59;Q9UK59-2;F8WAY1	Q9UK59;Q9UK59-2
RNF7	3.43511	-1.05468	TelNet	predicted		3q23		RING-box protein 2	Q9UBF6;Q9UBF6-4;F8WEU8;Q9UBF6-3;Q9UBF6-2	Q9UBF6;Q9UBF6-4
PLOD2	2.28411	-1.79904	TelNet	screened		3q24		Procollagen-lysine,2-oxoglutarate 5-dioxygenase 2	O00469-2;E7ETU9;O00469;B3KWS3;C9JXZ0;F8WEW3	O00469-2;E7ETU9;O00469;B3KWS3
HLTF	2.57773	-1.09435	TelNet	screened		3q24		Helicase-like transcription factor	Q14527;Q14527-2;H7C5K0	Q14527;Q14527-2
SLC9A9	2.60391	1.03869				3q24	MYCN target	Sodium/hydrogen exchanger 9	Q8IVB4;C9IZP1	Q8IVB4
CPA3	4.2922	2.24791				3q24		Mast cell carboxypeptidase A	P15088	P15088
RSRC1	4.06845	-1.59649				3q25.32		Serine/Arginine-related protein 53	Q96IZ7-2;Q96IZ7;H7C5Q0;C9J713	Q96IZ7-2;Q96IZ7;H7C5Q0;C9J713
SMC4	4.06608	-1.48344				3q25.33	MYCN target	Structural maintenance of chromosomes protein 4;Structural maintenance of chromosomes protein	Q9NTJ3;E9PD53;Q9NTJ3-2;C9JR83;C9J578;C9JVD8;C9J9E4;C9JWF0;C9IYK2;C9JJ64;F8WCB7	Q9NTJ3;E9PD53;Q9NTJ3-2
RPL22L1	4.64596	-1.36359				3q26.2	MYCN target	60S ribosomal protein L22-like 1	C9JYQ9;H0Y8C2;Q6P5R6	C9JYQ9;H0Y8C2;Q6P5R6
GOLIM4	4.1382	-1.20918				3q26.2		Golgi integral membrane protein 4	O00461;F8W785	O00461;F8W785
UBXN7	4.16738	-1.00315				3q29		UBX domain-containing protein 7	O94888;C9JAT7;C9JD50;F8WB69;H7BYF4	O94888;C9JAT7
BDH1	2.14735	1.02019				3q29	MYCN target	D-beta-hydroxybutyrate dehydrogenase, mitochondrial	Q02338;E9PCG9;C9K0G7;H7C2W1;C9JM78;C9JQ90;C9JEB9	Q02338;E9PCG9;C9K0G7
NFXL1	2.45328	-1.11035				4p12		NF-X1-type zinc finger protein NFXL1	Q6ZNB6;Q6ZNB6-2	Q6ZNB6;Q6ZNB6-2
PHOX2B	2.25132	-1.00834				4p13		Paired mesoderm homeobox protein 2B	Q99453	Q99453
RFC1	3.01296	-1.08968	TelNet	predicted		4p14	MYCN target	Replication factor C subunit 1	P35251-2;P35251;H0Y8U4;H0Y9P8;E0CX09;D6RAD2	P35251-2;P35251
UGDH	3.68997	-1.0617	TelNet	screened		4p14		UDP-glucose 6-dehydrogenase	O60701;O60701-2;O60701-3;E7ER83;E7ETF4;E7EV97;E7ER95;D6RHF4;E9PBD2	O60701;O60701-2;O60701-3
RBPJ	2.58304	-1.11282				4p15.2		Recombining binding protein suppressor of hairless	Q06330-7;Q06330-5;Q06330-4;Q06330-6;Q06330;Q06330-2;Q06330-3;D6R927;H0Y8R3;D6RBQ8;D6RA45;D6RCM1;D6RB37;D6R946;D6RIV8;D6R9X3;D6R9K5;D6REC2;D6REP3;D6RF98;D6RAT2;D6RIZ8;Q5QPV1;Q9UBG7	Q06330-7;Q06330-5;Q06330-4;Q06330-6;Q06330;Q06330-2;Q06330-3;D6R927
NCAPG	2.50265	-1.29782		screened		4p15.31	MYCN target	Condensin complex subunit 3	Q9BPX3;D6RA93;H0Y9Z8	Q9BPX3
SLIT2	3.97685	1.48409				4p15.31		Slit homolog 2 protein;Slit homolog 2 protein N-product;Slit homolog 2 protein C-product	X6R3P0;O94813;O94813-3;O94813-2;A0A087WYV5;H0Y9Z6;F5H0U4;H0Y968	X6R3P0;O94813;O94813-3;O94813-2;A0A087WYV5
CD38	3.48669	1.1765				4p15.32		ADP-ribosyl cyclase/cyclic ADP-ribose hydrolase 1	P28907;H0Y950;P28907-2	P28907;H0Y950
JAKMIP1	3.10017	-1.12251				4p16.1	MYCN target	Janus kinase and microtubule-interacting protein 1	Q96N16-2;Q96N16-5;Q96N16-4	Q96N16-2;Q96N16-5;Q96N16-4
ABLIM2	4.57851	1.38278				4p16.1	MYCN target	Actin-binding LIM protein 2	Q6H8Q1-2;Q6H8Q1-5;Q6H8Q1;Q6H8Q1-9;Q6H8Q1-8;Q6H8Q1-3;Q6H8Q1-7;F5GYR0;Q6H8Q1-6;D6RAL0;Q6H8Q1-4	Q6H8Q1-2;Q6H8Q1-5;Q6H8Q1;Q6H8Q1-9;Q6H8Q1-8;Q6H8Q1-3;Q6H8Q1-7;F5GYR0;Q6H8Q1-6
WHSC1	3.21687	-1.16688				4p16.3		Histone-lysine N-methyltransferase NSD2	O96028;O96028-6;D6R9V2;O96028-7;O96028-2;D6RIS1;O96028-4;H0Y9U6	O96028
HAUS3	5.06794	-1.16486				4p16.3		HAUS augmin-like complex subunit 3	Q68CZ6;Q68CZ6-2;D6R993	Q68CZ6;Q68CZ6-2
NOP14	3.97315	-1.12591				4p16.3	MYCN target	Nucleolar protein 14	P78316;E9PFK5;P78316-2	P78316;E9PFK5;P78316-2
PTPN13	4.46479	1.3764				4q21.3		Tyrosine-protein phosphatase non-receptor type 13	Q12923-3;Q12923;Q12923-4;Q12923-2	Q12923-3;Q12923;Q12923-4;Q12923-2
GPRIN3	4.18512	1.73827				4q22.1		G protein-regulated inducer of neurite outgrowth 3	Q6ZVF9	Q6ZVF9
SMARCAD1	3.16196	-1.02225				4q22.3		SWI/SNF-related matrix-associated actin-dependent regulator of chromatin subfamily A containing DEAD/H box 1	Q9H4L7-2	Q9H4L7-2
PRSS12	2.52454	-1.41675				4q26		Neurotrypsin	P56730	P56730
PDE5A	4.10415	1.77669				4q26		cGMP-specific 3,5-cyclic phosphodiesterase	O76074-2;O76074;G5E9C5;H0YA14;C9JGT3	O76074-2;O76074;G5E9C5
MAD2L1	4.86584	-1.67826				4q27	MYCN target	Mitotic spindle assembly checkpoint protein MAD2A	Q13257;Q13257-2;D6RJE3	Q13257
EXOSC9	5.55392	-1.06586				4q27	MYCN target	Exosome complex component RRP45	Q06265;Q06265-2;D6RIY6;D6R905;D6RA17;Q06265-3;Q06265-4;D6RAP4;H0Y9L5	Q06265;Q06265-2;D6RIY6;D6R905;D6RA17;Q06265-3;Q06265-4
FAT4	2.5457	-1.0429				4q28.1	MYCN target	Protocadherin Fat 4	Q6V0I7-3;Q6V0I7;Q6V0I7-2	Q6V0I7-3;Q6V0I7;Q6V0I7-2
ELF2	3.48986	-1.02427				4q31.1		ETS-related transcription factor Elf-2	Q15723-2;Q15723-3;Q15723-4;D6R9B1;D6RHI1	Q15723-2;Q15723-3;Q15723-4
FRG1;FRG1B	2.61214	-1.03162				4q35.2		Protein FRG1;Protein FRG1B	Q14331;E9PRR7;Q9BZ01;H0YEZ2;E9PLY7;E9PI42	Q14331;E9PRR7;Q9BZ01
EGFLAM	2.48932	-1.27111				5p13.2-p13.1	MYCN target	Pikachurin	Q63HQ2-2;Q63HQ2;Q63HQ2-4;Q63HQ2-3;D6RJD2;Q63HQ2-5	Q63HQ2-2;Q63HQ2;Q63HQ2-4
TRIP13	2.62488	-1.20431	TelNet	predicted		5p15.33	MYCN target	Pachytene checkpoint protein 2 homolog	Q15645;H0YAL2;Q15645-2	Q15645
MOCS2	4.58336	1.10128				5q11.2		Molybdopterin synthase catalytic subunit	O96007	O96007
UTP15	5.06821	-1.31506				5q13.2	MYCN target	U3 small nucleolar RNA-associated protein 15 homolog	Q8TED0;Q8TED0-3;H0Y8P4;Q8TED0-2;D6RF65	Q8TED0;Q8TED0-3;H0Y8P4
TAF9	4.65919	-1.10831	TelNet	predicted		5q13.2		Transcription initiation factor TFIID subunit 9	Q16594;D6RGK3	Q16594;D6RGK3
WDR36	6.81297	-1.04868				5q22.1		WD repeat-containing protein 36	Q8NI36	Q8NI36
KDM3B	4.50113	-1.06812				5q31.2		Lysine-specific demethylase 3B	Q7LBC6;Q7LBC6-2;Q7LBC6-3	Q7LBC6;Q7LBC6-2
NR3C1	2.90938	1.03705				5q31.3		Glucocorticoid receptor	P04150-2;P04150-6;P04150-10;P04150;P04150-3;P04150-9;P04150-8;P04150-7;P04150-5;D6RDA9;Q3MSN4	P04150-2;P04150-6;P04150-10;P04150;P04150-3;P04150-9;P04150-8;P04150-7;P04150-5;D6RDA9;Q3MSN4
PURA	3.4639	1.49476	TelNet	predicted		5q31.3		Transcriptional activator protein Pur-alpha	Q00577	Q00577
CAMK2A	4.67316	1.52578	TelNet	screened		5q32		Calcium/calmodulin-dependent protein kinase type II subunit alpha	Q9UQM7;Q9UQM7-2;D6RFJ0	Q9UQM7;Q9UQM7-2
SNCB	2.24717	1.20691				5q35.2		Beta-synuclein	Q16143;G4Y816	Q16143
HNRNPAB	2.46709	-1.8208				5q35.3	MYCN target	Heterogeneous nuclear ribonucleoprotein A/B	D6R9P3;D6RD18;D6RBZ0;A0A087WZV1;Q99729-3;Q99729-2;Q99729-4;Q99729	D6R9P3;D6RD18;D6RBZ0;A0A087WZV1;Q99729-3;Q99729-2;Q99729-4;Q99729
NHP2	3.5902	-1.00584	TelNet	screened		5q35.3	MYCN target	H/ACA ribonucleoprotein complex subunit 2	Q9NX24;D6RC52;D6RCB9;J3QSY4;H0YC83	Q9NX24;D6RC52;D6RCB9;J3QSY4
PRIM2	3.45655	-1.26701	TelNet	screened		6p11.2		DNA primase large subunit	P49643;P49643-2	P49643
MCM3	3.86332	-1.39598	TelNet	screened		6p12.2	MYCN target	DNA replication licensing factor MCM3	P25205;P25205-2;J3KQ69;Q7Z6P5	P25205;P25205-2;J3KQ69
TFAP2B	4.39499	-1.91999	TelNet	validated		6p12.3		Transcription factor AP-2-beta	Q92481;Q92481-2;Q96SH1;P05549-5;P05549-6;P05549;Q6VUC0;C9JXZ2;X6R4Y8;H7C5E5;C1K3N0;P05549-2;H7C4N4	Q92481;Q92481-2
RPL7L1	4.45721	-1.29485				6p21.1		60S ribosomal protein L7-like 1	Q6DKI1;R4GMU7;Q6DKI1-2	Q6DKI1;R4GMU7;Q6DKI1-2
XPO5	3.86695	-1.07279				6p21.1	MYCN target	Exportin-5	Q9HAV4;H0Y3W3;E2QRM3;H0Y9I3;H0Y3Q8	Q9HAV4
MOCS1	3.7592	1.23849				6p21.2		Molybdenum cofactor biosynthesis protein 1;Cyclic pyranopterin monophosphate synthase;Cyclic pyranopterin monophosphate synthase accessory protein	Q9NZB8-7;Q9NZB8-2;Q9NZB8-8;Q9NZB8;Q9NZB8-4;Q9NZB8-3;Q9NZB8-6;Q9NZB8-5	Q9NZB8-7;Q9NZB8-2;Q9NZB8-8;Q9NZB8;Q9NZB8-4;Q9NZB8-3;Q9NZB8-6;Q9NZB8-5
BRPF3	3.48367	-1.19982				6p21.31		Bromodomain and PHD finger-containing protein 3	Q9ULD4;E9PI60;Q9ULD4-3;Q9ULD4-2;H0Y7B4;F6XDC4;E9PSF3;A8WI62;A8WI61;H0Y7I6	Q9ULD4;E9PI60;Q9ULD4-3;Q9ULD4-2
SNRPC	3.18726	-1.15955	TelNet	predicted		6p21.31	MYCN target	U1 small nuclear ribonucleoprotein C	P09234;Q5TAL2	P09234
TAP1	2.06466	1.0222				6p21.32		Antigen peptide transporter 1	Q03518	Q03518
HLA-DQB1	2.21107	1.17785				6p21.32		HLA class II histocompatibility antigen, DQ beta 1 chain	P01920	P01920
HLA-DRB1	2.68769	1.29001		screened		6p21.32	NA	HLA class II histocompatibility antigen, DRB1-16 beta chain	Q29974	Q29974
HLA-DRB1	2.34513	1.36872				6p21.32		HLA class II histocompatibility antigen, DRB1-9 beta chain	Q9TQE0	Q9TQE0
HSD17B8	5.57695	1.49339				6p21.32		Estradiol 17-beta-dehydrogenase 8	Q92506	Q92506
EHMT2	3.24717	-1.19604				6p21.33		Histone-lysine N-methyltransferase EHMT2	Q96KQ7-2;A2ABF8;Q96KQ7;A2ABF9;Q96KQ7-3;H0Y4K5	Q96KQ7-2;A2ABF8;Q96KQ7;A2ABF9
ATP6V1G2;ATP6V1G2-DDX39B	3.81318	1.00584				6p21.33		V-type proton ATPase subunit G 2	O95670;F2Z307;H0Y474;O95670-3;O95670-2	O95670;F2Z307;H0Y474
HIST1H1B	4.48182	-1.03586				6p22.1		Histone H1.5	P16401	P16401
RPP40	4.93376	-1.12782				6p25.1	MYCN target	Ribonuclease P protein subunit p40	O75818-2;O75818;X6RLL4	O75818-2;O75818;X6RLL4
MDN1	4.21579	-1.26184	TelNet	predicted		6q15	MYCN target	Midasin	Q9NU22;Q5T795;M0QXR3;REV__P21359-3;REV__P21359-5	Q9NU22
PM20D2	3.74683	-1.23842				6q15		Peptidase M20 domain-containing protein 2	Q8IYS1	Q8IYS1
CDK19	7.63449	-1.45057	TelNet	predicted		6q21	MYCN target	Cyclin-dependent kinase 19	Q9BWU1;Q9BWU1-2;F6QTA4	Q9BWU1;Q9BWU1-2;F6QTA4
TSPYL4	3.99516	1.17462	TelNet	predicted		6q22.1		Testis-specific Y-encoded-like protein 4	Q9UJ04	Q9UJ04
SHPRH	2.56958	-1.03103				6q24.3		E3 ubiquitin-protein ligase SHPRH	Q149N8;Q149N8-4;Q149N8-2;K4DI94;H7C2W2;Q149N8-5;H0YBI0	Q149N8;Q149N8-4;Q149N8-2
SASH1	2.7656	1.13713				6q24.3-q25.1		SAM and SH3 domain-containing protein 1	O94885;A0A087WW74	O94885;A0A087WW74
MTHFD1L	7.14887	-1.23412				6q25.1	MYCN target	Monofunctional C1-tetrahydrofolate synthase, mitochondrial	A0A087WVM4;B7ZM99;Q6UB35;H0Y327;Q6UB35-2;Q5JYA8;Q5JYA3;Q4VXM0;Q4VXV2;Q4VXM1	A0A087WVM4;B7ZM99;Q6UB35
EPDR1	2.5614	1.5759				7p14.1	MYCN target	Mammalian ependymin-related protein 1	Q9UM22;Q9UM22-2;Q9UM22-3;D6RIH7	Q9UM22;Q9UM22-2;Q9UM22-3
AMPH	4.23533	2.09675	TelNet	screened		7p14.1		Amphiphysin	P49418;P49418-2;H0Y7T8	P49418;P49418-2
IGF2BP3	3.33585	-1.59686	TelNet	screened		7p15.3		Insulin-like growth factor 2 mRNA-binding protein 3	O00425;O00425-2;F8WD15	O00425
OSBPL3	4.12435	2.36791				7p15.3		Oxysterol-binding protein-related protein 3	Q9H4L5;Q9H4L5-3;Q9H4L5-2;Q9H4L5-4;Q9H4L5-5;Q9H4L5-7;Q9H4L5-6;Q9H4L5-8;C9J8P4;C9JEF2;C9JZ19	Q9H4L5;Q9H4L5-3;Q9H4L5-2;Q9H4L5-4;Q9H4L5-5;Q9H4L5-7;Q9H4L5-6;Q9H4L5-8
GLCCI1	3.34663	-1.02417				7p21.3	MYCN target	Glucocorticoid-induced transcript 1 protein	Q86VQ1;H7C0B2;H7C2L5;H7C0Q2	Q86VQ1
BAZ1B	5.07339	-1.08569				7q11.23		Tyrosine-protein kinase BAZ1B	Q9UIG0-2;Q9UIG0	Q9UIG0-2;Q9UIG0
FGL2	2.84913	1.28639				7q11.23		Fibroleukin	Q14314	Q14314
CDK6	4.473	-1.93913				7q21.2		Cyclin-dependent kinase 6	Q00534	Q00534
DYNC1I1	4.32394	2.07835				7q21.3		Cytoplasmic dynein 1 intermediate chain 1	O14576-2;O14576;O14576-3;O14576-4;O14576-5;C9J3E7;E5RJ75;E5RFE1	O14576-2;O14576;O14576-3;O14576-4;O14576-5
MCM7	4.27563	-1.477	TelNet	screened		7q22.1	MYCN target	DNA replication licensing factor MCM7	P33993;P33993-3;P33993-2;C9J8M6	P33993;P33993-3
TRRAP	4.33012	-1.00028				7q22.1		Transformation/transcription domain-associated protein	Q9Y4A5-2;Q9Y4A5	Q9Y4A5-2;Q9Y4A5
PUS7	3.54445	-1.41196	TelNet	screened		7q22.3	MYCN target	Pseudouridylate synthase 7 homolog	Q96PZ0;E7EUH7;H0Y863	Q96PZ0;E7EUH7
NRCAM	3.09937	1.6335				7q31.1		Neuronal cell adhesion molecule	C9JYY6;Q92823-3;Q92823-6;Q92823;Q92823-5;Q92823-4;Q92823-2;F8W775;A0A087X2B3;C9JH43;C9JF43;C9JUR7;C9J8B6	C9JYY6;Q92823-3;Q92823-6;Q92823;Q92823-5;Q92823-4;Q92823-2;F8W775;A0A087X2B3
TRIM24	7.95121	-1.27499				7q33-q34		Transcription intermediary factor 1-alpha	O15164-2;O15164	O15164-2;O15164
NCAPG2	2.96764	-1.0404				7q36.3	MYCN target	Condensin-2 complex subunit G2	Q86XI2;Q86XI2-2;H0Y6U5;F8WE06	Q86XI2;Q86XI2-2;H0Y6U5
ZMAT4	2.91755	-1.36766				8p11.21	MYCN target	Zinc finger matrin-type protein 4	E5RIF5;Q9H898;E5RFW2;E5RGZ7;Q9H898-2	E5RIF5;Q9H898;E5RFW2;E5RGZ7;Q9H898-2
WHSC1L1	5.64033	-1.06654				8p11.23		Histone-lysine N-methyltransferase NSD3	Q9BZ95-5;Q9BZ95;Q9BZ95-4;Q9BZ95-2;Q9BZ95-3;E9PKA2	Q9BZ95-5;Q9BZ95;Q9BZ95-4;Q9BZ95-2;Q9BZ95-3
PBK	2.56547	-1.26562				8p21.1	MYCN target	Lymphokine-activated killer T-cell-originated protein kinase	Q96KB5;Q96KB5-2;E5RIE1;E5RFX4	Q96KB5;Q96KB5-2
GFRA2	2.68375	-1.58263				8p21.3	MYCN target	GDNF family receptor alpha-2	O00451;E5RGR6;O00451-3;O00451-2;E5RJ44	O00451;E5RGR6;O00451-3;O00451-2
POLR3D	7.96388	-1.52359				8p21.3	MYCN target	DNA-directed RNA polymerase III subunit RPC4	P05423;E5RHT4;E7EQ68	P05423
TUSC3	2.52804	-1.02252				8p22	MYCN target	Tumor suppressor candidate 3	Q13454;D6RDV0;D6RA37;D6RIY7;Q13454-2	Q13454;D6RDV0;D6RA37;D6RIY7;Q13454-2
MCM4	4.04978	-1.41971	TelNet	screened		8q11.21	MYCN target	DNA replication licensing factor MCM4	P33991;E5RG31;E5RFJ8;E5RFR3	P33991
SBSPON	2.70962	1.39849				8q21.11		Somatomedin-B and thrombospondin type-1 domain-containing protein	Q8IVN8	Q8IVN8
DCAF13	5.41905	-1.22147				8q22.3		DDB1- and CUL4-associated factor 13	A0A087WT20;Q9NV06;B3KME9;A0A087X1F8;E5RHM4	A0A087WT20;Q9NV06;B3KME9
ATAD2	2.20692	-1.21157	TelNet	predicted		8q24.13	MYCN target	ATPase family AAA domain-containing protein 2	Q6PL18;Q6PL18-2	Q6PL18
ADCY8	2.48969	1.08446				8q24.22		Adenylate cyclase type 8	E7EVL1;P40145;E5RFR2	E7EVL1;P40145
C8orf33	2.86018	-1.26887				8q24.3	MYCN target	UPF0488 protein C8orf33	Q9H7E9;Q9H7E9-2	Q9H7E9;Q9H7E9-2
EXOSC4	2.91	-1.08302				8q24.3	MYCN target	Exosome complex component RRP41	Q9NPD3;E9PI41	Q9NPD3;E9PI41
POLR1E	2.24687	-1.00499	TelNet	screened		9p13.2	MYCN target	DNA-directed RNA polymerase I subunit RPA49	Q9GZS1-2;Q9GZS1;E7EX70	Q9GZS1-2;Q9GZS1;E7EX70
NOL6	5.65487	-1.37999				9p13.3	MYCN target	Nucleolar protein 6	Q9H6R4-4;Q9H6R4;Q9H6R4-2;Q9H6R4-3	Q9H6R4-4;Q9H6R4;Q9H6R4-2;Q9H6R4-3
ELAVL2	3.92019	-1.16773				9p21.3		ELAV-like protein 2;ELAV-like protein	B1AM49;Q12926;Q12926-2;B1AM48;C9JB16	B1AM49;Q12926;Q12926-2;B1AM48
SH3GL2	3.67565	1.56021	TelNet	screened		9p22.2		Endophilin-A1	Q99962	Q99962
GLDC	3.23548	-1.41471	TelNet	screened		9p24.1		Glycine dehydrogenase (decarboxylating), mitochondrial	P23378	P23378
UHRF2	4.51372	-1.03629				9p24.1		E3 ubiquitin-protein ligase UHRF2	Q96PU4;Q96PU4-2;B1AL33	Q96PU4
KIAA0020	4.14929	-1.03296				9p24.2	MYCN target	Pumilio domain-containing protein KIAA0020	Q15397;S4R3K8	Q15397
SMARCA2	3.6607	-1.49448	TelNet	predicted		9p24.3		Probable global transcription activator SNF2L2	P51531-2;P51531;F6VDE0;F6XG14;B1ALF6;F6XE55;F6UH26;B1ALG1;F6T8Q0;B1ALG2	P51531-2;P51531
PSAT1	2.17468	-1.14681	TelNet	screened		9q21.2		Phosphoserine aminotransferase	Q9Y617;Q9Y617-2	Q9Y617;Q9Y617-2
SPIN1	3.19099	-1.01763				9q22.1	MYCN target	Spindlin-1	Q9Y657	Q9Y657
PHF2	3.76327	-1.27767				9q22.31		Lysine-specific demethylase PHF2	O75151;A0A087WW48;E7ET14	O75151
AUH	2.63305	1.00645				9q22.31		Methylglutaconyl-CoA hydratase, mitochondrial	Q13825;Q13825-2	Q13825;Q13825-2
SEC61B	2.03669	1.13715				9q22.33		Protein transport protein Sec61 subunit beta	P60468;S4R3B5	P60468
CORO2A	3.19653	1.30298				9q22.33		Coronin-2A	Q92828	Q92828
SMC2	3.85666	-1.63623				9q31.1	MYCN target	Structural maintenance of chromosomes protein 2	O95347;O95347-2;Q5T821	O95347;O95347-2
TEX10	6.48463	-1.32613				9q31.1		Testis-expressed sequence 10 protein	Q9NXF1-2;Q9NXF1	Q9NXF1-2;Q9NXF1
ABCA1	2.74429	1.19996				9q31.1		ATP-binding cassette sub-family A member 1	O95477;B1AMI1;B1AMI2	O95477
ZNF618	3.87543	-1.6184				9q32		Zinc finger protein 618	Q5T7W0-2;B5MDS3	Q5T7W0-2
PRPF4	8.47178	-1.0119	TelNet	predicted		9q32	MYCN target	U4/U6 small nuclear ribonucleoprotein Prp4	O43172-2;O43172	O43172-2;O43172
HSDL2	4.5039	1.22695				9q32		Hydroxysteroid dehydrogenase-like protein 2	Q6YN16;Q6YN16-2	Q6YN16;Q6YN16-2
STRBP	3.15533	-1.30114				9q33.3		Spermatid perinuclear RNA-binding protein	Q96SI9-2;Q96SI9;H0YC91;Q5JPA5;E9PKQ0	Q96SI9-2;Q96SI9
NTMT1	2.32754	-1.10804				9q34.11		N-terminal Xaa-Pro-Lys N-methyltransferase 1;N-terminal Xaa-Pro-Lys N-methyltransferase 1, N-terminally processed	Q9BV86;Q9BV86-2;S4R338;S4R344;S4R3J7	Q9BV86;Q9BV86-2
DDX31	5.30237	-1.32809				9q34.13	MYCN target	NA	F8WAJ0	F8WAJ0
BRD3	4.01209	-1.13607				9q34.2		Bromodomain-containing protein 3	Q15059;Q15059-2;A9J571	Q15059;Q15059-2
DPP7	4.06414	-1.40384				9q34.3		Dipeptidyl peptidase 2	Q9UHL4;R4GMR2;R4GNE8;R4GMV4;R4GMU5;R4GN05	Q9UHL4;R4GMR2
EHMT1	3.33494	-1.11384	TelNet	predicted		9q34.3	MYCN target	Histone-lysine N-methyltransferase EHMT1	Q9H9B1;Q9H9B1-3;Q9H9B1-4	Q9H9B1;Q9H9B1-3;Q9H9B1-4
NA	7.0891	2.04547				NA	NA	NA	P06753-3	P06753-3
PAGE2;PAGE2B	2.53991	2.48551				Xp11.21		P antigen family member 2;Putative G antigen family E member 3	X6R922;Q5JRL0;Q7Z2X7;Q5JRK9;X6RD31	X6R922;Q5JRL0;Q7Z2X7;Q5JRK9
PAGE5	3.72897	3.20126	TelNet	screened		Xp11.21		P antigen family member 5	Q96GU1-2;Q96GU1;A0A087WW37	Q96GU1-2;Q96GU1;A0A087WW37
GNL3L	4.33217	-1.23464	TelNet	validated		Xp11.22		Guanine nucleotide-binding protein-like 3-like protein	Q9NVN8	Q9NVN8
PHF8	3.17445	-1.16635				Xp11.22		Histone lysine demethylase PHF8	Q9UPP1-2;Q9UPP1;Q9UPP1-4;H0Y3N9;Q9UPP1-5;Q9UPP1-3;H0Y589;B0QZZ4;Q5JPR8;B0QZZ2;B0QZZ3;H0Y7M8;B0QZE1;H7BZB7;A0A087WYX2	Q9UPP1-2;Q9UPP1;Q9UPP1-4;H0Y3N9;Q9UPP1-5;Q9UPP1-3;H0Y589
NUDT10	4.0401	-1.05706				Xp11.22		Diphosphoinositol polyphosphate phosphohydrolase 3-alpha	Q8NFP7	Q8NFP7
FGD1	2.326	-1.02183				Xp11.22		FYVE, RhoGEF and PH domain-containing protein 1	P98174	P98174
KDM6A	3.79967	-1.13961	TelNet	predicted		Xp11.3		Lysine-specific demethylase 6A	O15550;F5H6S1;F8W8R6;A0A087X0R0;F5H5V6;H0Y6I7;H0Y5J3;A0A087WUN6;H0Y6V5	O15550;F5H6S1;F8W8R6;A0A087X0R0;F5H5V6;H0Y6I7;H0Y5J3
RBM10	4.59794	-1.04072				Xp11.3		RNA-binding protein 10	P98175-2;P98175;P98175-4;P98175-3	P98175-2;P98175;P98175-4;P98175-3
BCOR	5.01009	-1.5397				Xp11.4		BCL-6 corepressor	Q6W2J9-4;Q6W2J9-2;Q6W2J9;H7BYY2;Q6W2J9-3;A6NE70;H7C2V9;H7C231;H7BZ37;A1A564	Q6W2J9-4;Q6W2J9-2;Q6W2J9;H7BYY2;Q6W2J9-3
DMD	2.01718	1.2843	TelNet	screened		Xp21.2-p21.1		NA	E9PDN5;A0A075B6G3;A0A087WV90;A0A087WTU7;E7EQS5;F5GZY3;Q4G0X0;P11532-8;P11532-7;P11532-10;H0Y3E8;Q14174;Q14172;H0Y864	E9PDN5;A0A075B6G3;A0A087WV90;A0A087WTU7
SCML2	3.92039	-1.65438				Xp22.13	MYCN target	Sex comb on midleg-like protein 2	Q9UQR0;H0Y6S1;Q9UQR0-2	Q9UQR0
SHROOM2	4.92063	-1.25627				Xp22.2		Protein Shroom2	Q13796;F5H3B6;C9IZC6;Q8TF72	Q13796;F5H3B6;C9IZC6
STS	2.93722	1.09312				Xp22.31		Steryl-sulfatase	P08842	P08842
LAS1L	6.2288	-1.30856				Xq12	MYCN target	Ribosomal biogenesis protein LAS1L	Q9Y4W2;Q9Y4W2-2;Q9Y4W2-3;Q9Y4W2-4	Q9Y4W2;Q9Y4W2-2;Q9Y4W2-3
KIF4A	2.36284	-1.12226	TelNet	screened		Xq13.1	MYCN target	Chromosome-associated kinesin KIF4A	O95239;O95239-2;Q5JRK0	O95239;O95239-2
ZMYM3	3.98373	-1.1058				Xq13.1		Zinc finger MYM-type protein 3	A6NHB5;Q14202;A6NHN7;Q14202-2;A6NL54;Q14202-3;A6NC58	A6NHB5;Q14202;A6NHN7;Q14202-2
ATRX	8.27581	-1.71826	TelNet	validated		Xq21.1	MYCN target	Transcriptional regulator ATRX	P46100;P46100-3;P46100-4;P46100-5;P46100-2;P46100-6;H0Y3T0;A0A087WWG0	P46100;P46100-3;P46100-4;P46100-5;P46100-2
MORF4L2	3.27288	-1.08439				Xq22.2		Mortality factor 4-like protein 2	Q15014;Q5JXX2;A0A088AWL8;Q5JXX1;Q5JXX6	Q15014;Q5JXX2;A0A088AWL8
KLHL13	3.39158	-1.32907				Xq24		Kelch-like protein 13	Q9P2N7-2;Q9P2N7-3;Q9P2N7-4;Q9P2N7;Q9P2N7-5	Q9P2N7-2;Q9P2N7-3;Q9P2N7-4;Q9P2N7;Q9P2N7-5
NKRF	4.17499	-1.0173				Xq24		NF-kappa-B-repressing factor	O15226;O15226-2;A0A087WXT2	O15226;O15226-2
STAG2	6.523	-1.17808	TelNet	screened		Xq25		Cohesin subunit SA-2	Q8N3U4;Q8N3U4-2;B1AMT4;B1AMT2;B1AMT3;B1AMT1	Q8N3U4;Q8N3U4-2
UTP14A	6.88898	-1.0986				Xq26.1	MYCN target	U3 small nucleolar RNA-associated protein 14 homolog A	Q9BVJ6;Q9BVJ6-3;Q9BVJ6-2;X6RJY0	Q9BVJ6;Q9BVJ6-3;Q9BVJ6-2
ARHGAP36	2.07333	1.76155				Xq26.1	MYCN target	Rho GTPase-activating protein 36	Q6ZRI8-5;X6RIA0	Q6ZRI8-5
PHF6	4.19099	-1.90794				Xq26.2		PHD finger protein 6	Q8IWS0;Q8IWS0-5;Q8IWS0-3	Q8IWS0;Q8IWS0-5;Q8IWS0-3
HMGB3	7.70133	-1.80428	TelNet	screened		Xq28		High mobility group protein B3	O15347;E9PES6;E7ES08;E7EQU1	O15347;E9PES6;E7ES08;E7EQU1
CD99L2	2.53294	1.05002				Xq28	MYCN target	CD99 antigen-like protein 2	Q8TCZ2-3;Q8TCZ2-2;Q8TCZ2;Q8TCZ2-5;Q8TCZ2-6;H0Y4H3	Q8TCZ2-3;Q8TCZ2-2;Q8TCZ2;Q8TCZ2-5;Q8TCZ2-6
CLIC2	2.40847	1.14213				Xq28		Chloride intracellular channel protein 2	O15247;A6PVS0	O15247
MAGEA9	4.68196	1.39883				Xq28		Melanoma-associated antigen 9	P43362;A0A075B7A9	P43362
MAGEA10	3.24974	1.46862				Xq28		Melanoma-associated antigen 10	P43363;C9J9A2;C9J958	P43363
MAGEA1	3.561	1.67834				Xq28		Melanoma-associated antigen 1	P43355	P43355
MAGEA4	8.04645	3.62101	TelNet	screened		Xq28		Melanoma-associated antigen 4	P43358;C9JZJ5;C9J9C2;C9JK50;C9JIR1;Q3SYA6;Q8TD91-2;A2A368;A8MXT2;Q96M61;O15480	P43358
RPS4Y1	3.33953	-1.55508	TelNet	predicted		Yp11.2		40S ribosomal protein S4, Y isoform 1	P22090;C9JEH7	P22090;C9JEH7
aTelNet/TelNet category: Listed in to be involved in telomere maintenance and biology according to TelNet database (Braun et al., BMC genetics, 2018), categories validated, screened or predicted accoriding to the database
b1q42.2-1qter: Protein is encoded in the region affected by 1q42.2-1qter deletion
cMYCN targets: Defintion of MYCN targets according to RNA sequencing analyis of IMR5/75 cells with an inducible shRNA against MYCN (Ryl et al., Cell Systems, 2017)
