# Supplementary material for: Alternative lengthening of telomeres in childhood neuroblastoma from genome to proteome
Source: Nat Commun. 2021 Feb 24;12:1269. doi: 10.1038/s41467-021-21247-8 (PMC7904810; doi:10.1038/s41467-021-21247-8)
Supplement: Supplementary file 9 — Supplementary Data 6 [file 41467_2021_21247_MOESM9_ESM.xlsx]

## Sheet: all
Supplementary Data 6: Enriched pathways in ALT-positive tumors on mRNA and protein level
Contributing proteins
UniProtKW	KW-0689	KW-0687	KW-0164	KW-0694	KW-0747	KW-0509	KW-0103	KW-0698	KW-0690	KW-0235	KW-0158	KW-0507	KW-0508	KW-0347	KW-0156	KW-0010	KW-0392	KW-0999	KW-0964	KW-1015	KW-0732	KW-0393	KW-0807	KW-0770	KW-0636	KW-0254	KW-0564
Name	Ribosomal protein	Ribonucleoprotein	Citrullination	RNA-binding	Spliceosome	mRNA transport	Bromodomain	rRNA processing	Ribosome biogenesis	DNA replication	Chromosome	mRNA processing	mRNA splicing	Helicase	Chromatin regulator	Activator	Immunoglobulin C region	Mitochondrion inner membrane	Secreted	Disulfide bond	Signal	Immunoglobulin domain	Transducer	Synapse	Prenylation	Endocytosis	Palmitate
mRNA ALT	RPSA;RPL37A;RPL24;RPL32;RPL9;RPL35;RPL10;RPL18;RPS15;RPS5;RPL18A;RPLP1;RPLP2;RPLP0;RPS2;RPL35A;RPL7;RPS3;RPS12;RPL13;RPL12;RPL4;RPS19;RPL3;RPL13A;RPS27;RPL5;RPL21;RPL28;RPS9;RPL29;RPL34;RPL14;RPS20;RPS3A;RPL15;RPS7;RPS16;RPS14;RPS18;RPS11;RPL7A;RPS4X;RPS6;RPS24;RPS25;RPL10A;RPL8;RPL38;RPS21;RPL6;MRPS2;RPL36	HNRNPDL;RPSA;PCBP4;RPL37A;RPL24;RPL32;RPL9;RPL35;PCBP2;RPL10;RPL18;RPS15;RPS5;RPL18A;SNRNP200;RPLP1;RPLP2;RPLP0;HNRNPA1;RPS2;RPL35A;RPL7;FBL;RPS3;RPS12;RPL13;RPL12;RPL4;RBMX;RPS19;RPL3;RPL13A;RPS27;RPL5;RPL21;RPL28;RPS9;RPL29;RPL34;RPL14;HNRNPA3;RPS20;RPS3A;RPL15;RPS7;RPS16;RPS14;RPS18;RPS11;RPL7A;RPS4X;RPS6;RPS24;RPS25;RPL10A;RPL8;RPL38;RPS21;RPL6;HNRNPD;MRPS2;RPL36	RPL10;RPS2;RPL4;RPL13A;RPS11;TRIM28;H1FX	HNRNPDL;HNRNPAB;MEX3A;PCBP4;HDLBP;EIF4B;PCBP2;NPM1;HNRNPA1;PABPC1;IMPDH2;RPL35A;RPL7;NCL;FBL;RPS3;U2AF2;APEX1;RPL12;RBMX;RPL5;RPS9;HNRNPA3;RPS18;RPS11;RPS4X;RPL8;RBM10;ILF3;DDX39B;EXOSC2;HNRNPD;NONO;MEX3D;DDX1	PRPF3;SNRNP200;HNRNPA1;PABPC1;U2AF2;RBMX;HNRNPA3;DDX39B;SF3B3;SF3A2	MCM3AP;HNRNPA1;DDX39B		C1D;KRR1;RPF1			DYNLT3;DYNC1I1;MEAF6	CELF4;GEMIN2;ZRANB2;PTBP3;SYF2;MAGOH;PPP1R8;RBM20;LSM10;SNRNP40;FAM103A1;PPIE;CSDC2	CELF4;GEMIN2;ZRANB2;PTBP3;SYF2;MAGOH;PPP1R8;RBM20;LSM10;SNRNP40;PPIE	SNRNP200;ERCC2;MCM7;DDX39B;DDX1	PRKAA2;ATXN7L3;NR3C1;PRKAA1;EZH1;KAT5;MEAF6;HDAC5	KLF13;BDP1;TFEB;CELF4;HIVEP1;STAT5A;ATXN7L3;LPXN;STAT3;SUB1;NKX6-1;PURA;ALX1;DNER;KAT5;MED8;MED18;MEAF6;MED31		SLC25A4;CKMT2;SDHB;FECH;CPT2;NDUFA5;LRRK2;PTPMT1;OMA1;TIMM10B	IGLV1-51;NRCAM;CHIT1;SNCA;DKK3;ENTPD5;PTGDS;NRG1;SDCBP;SEMA3D;F2;COL2A1;SERPINA5;MET;CLU;GZMA;SCG2;SFN;IL6ST;GZMK;LCN2;TEK;IL18;C1QL3;OLFM4;BRINP3;AGGF1;C2orf69;HMCN2;COL22A1;ITFG1;ENOX1;CFHR4;FAM3C;SPOCK2;PAPPA2;SMOC1;SCPEP1;CD163L1;LNPEP;MGAT4A;EPDR1	IGLV1-51;CNTN5;NRCAM;CHIT1;KIAA1324;ACP2;HLA-DQA1;DKK3;AK2;ENTPD5;PTGDS;NRG1;HEXA;PCMT1;NPC1;SIGLEC5;LY75;SEMA3D;TXNDC12;F2;COL2A1;GBA;ATP1B1;MET;PRKAR1A;CLU;GZMA;LAMP2;CPA3;ITGA3;PCSK1;HMGCL;IL6ST;DPP6;GZMK;PPT1;XK;CACNA2D1;GALC;SIRPA;LCN2;TEK;FCHO2;CNTN1;PTP4A2;DNASE1L3;NPTX1;NTRK3;SLC4A8;SDK2;SYT6;OLFM4;HS2ST1;ERMP1;SYT9;DNAJC10;HMCN2;DNER;CFHR4;FAM3C;SPOCK2;PIGK;TMX3;PAPPA2;SMOC1;CD163L1;ERAP…	IGLV1-51;HEL-S-109;SELT;CNTN5;SEP15;DYNLT3;NRCAM;CHIT1;KIAA1324;ACP2;HLA-DQA1;SDHAF2;DKK3;ENTPD5;PTGDS;NRG1;HEXA;TMEM205;NPC1;SIGLEC5;P4HA2;GRID2;LY75;CLN5;CPD;SEMA3D;NPTXR;EML2;TXNDC12;F2;COL2A1;GBA;SERPINA5;MET;CLU;GZMA;LAMP2;SCG2;CPA3;ITGA3;FKBP2;PCSK1;CMPK1;IL6ST;GZMK;PPT1;XK;CACNA2D1;GALC;SIRPA;LCN2;CTBS;TEK;CNTN1;STIM1;DNASE1L3;NPTX1;NTRK3;SDK2;C1QL3;RALGAPA1;TMEM132E;OLFM4;BRINP3;PLEKHH3;T…	IGLV1-51;CNTN5;NRCAM;NRG1;SIGLEC5;SEMA3D;IL6ST;SIRPA;TEK;CNTN1;NTRK3;SDK2;HMCN2;MALT1;NPTN	GNB5;GNAZ;GNG2;GNAI1;GNG3;PLCB3;PLCD3;GNG8	SYNGR1;SNCA;SYT5;LIN7A;PJA2;GRID2;AMPH;KCNAB2;VAMP3;SDK2;LRRK2;TPRG1L;STXBP5;SYT6;SV2B;ANKS1B;SYT9;PACSIN1;SLC6A17;SYT4;KCND2;CAMK2A;ARFGEF2;PCLO	PALM3;UBL3;RAB36;NRAS;RAP2A;RAB3B;PEX19;RAB5C;RAB28;RAB15;GNG2;RAB4B;RAB2A;RAP1B;RAP1A;GNG3;PTP4A2;RAB12;USP32;DNAJA4;RAB8B;RAB3C;RAB18;GNG8;RAB21;RAB22A;RAB23	ITSN2;SNX9;ESYT2;LY75;PIK3CB;EPS15;FCHO2;BECN1;SGIP1;PACSIN1	TRAPPC3;PALM3;MAPK10;DST;CPD;UBL3;NRAS;RAP2A;GNAZ;AKAP5;ITGA3;RGS4;GNAI1;KCNMA1;EFR3A;RAB18;RNF11
mRNA TERT																			C3;NPY;IGHG4;DBH;DPT	C3;IGHG4;DBH;GCGR;DPT;ASIC4	IGLV6-57;PTPRJ;PTPN5;C3;NPY;DBH;GCGR;CDH4;DPT
mRNA MNA	MRPL51;RPSA;RPL37A;RPL24;RPL22L1;RPL32;RPL9;MRPL3;RPL27A;RPL35;MRPL48;RPL10;RPL18;RPS15A;RPL19;RPS15;MRPL4;RPS5;RPL18A;MRPL33;RPLP1;RPLP2;RPLP0;RPS2;RPL35A;RPL7;RPS3;RPS12;RPL13;RPL12;RPL4;RPS19;RPL3;RPL13A;RPS27;RPL5;RPL21;RPL28;RPS9;RPL29;RPL34;RPL14;RPS20;RPS3A;RPL26;RPL15;RPL27;RPS7;RPS16;RPS14;RPS23;RPS18;RPS13;RPS11;RPL7A;RPS4X;RPL23A;RPS6;RPL23;RPS24;RPS25;RPS26;RPS28;RPL30;RPL31;RPL10A;RP…	MRPL51;HNRNPDL;RPSA;SNRPB;RPL37A;RPL24;RPL22L1;RPL32;RPL9;MRPL3;RPL27A;RPL35;MRPL48;RPL10;RPL18;RPS15A;RPL19;RPS15;MRPL4;RPS5;RPL18A;RRP9;SYNCRIP;DKC1;MRPL33;SNRNP200;RPLP1;RPLP2;RPLP0;HNRNPC;SNRPB2;SNRPA;HNRNPA1;SNRPA1;RPS2;RPL35A;RPL7;FBL;RPS3;RPS12;RPL13;RPL12;HNRNPH3;RPL4;RBMX;RPS19;RPL3;RPL13A;RPS27;RPL5;RPL21;RPL28;RPS9;RPL29;RPL34;RPL14;HNRNPA3;HNRNPF;RPS20;RPS3A;RPL26;RPL15;RPL27;RPS7;RPS…	ALYREF;RPL10;RPL19;RPS2;HIST1H1D;RPL4;RPL13A;NOP2;RPS11;RPL23A;TRIM28;RRP1B;H1FX;UTP14A;UTP3	RBMX2;HNRNPDL;HNRNPAB;MEX3A;NUDT5;SNRPB;SRSF7;EIF4B;ALYREF;DDX10;GRSF1;DDX31;SRSF1;DDX39A;IGF2BP3;MSI1;RRP9;SYNCRIP;DKC1;DHFR;SSB;NPM1;EPRS;HNRNPC;SNRPB2;SNRPA;HNRNPA1;SNRPA1;PABPC1;IMPDH2;RPL35A;RPL7;NCL;FBL;RPS3;U2AF2;APEX1;RPL12;HNRNPH3;RBMX;LRPPRC;NOP2;RPL5;RPS9;FXR1;HNRNPA3;NCBP2;HNRNPF;EIF3B;MAZ;RPS18;RPS11;SNRPE;SNRPF;SNRPG;LSM3;LSM6;RPS4X;RPL23A;RPL8;TRA2B;SRSF3;RBM3;U2AF1;EXOSC9;DHX9;AIM…	SNRPB;USP39;ALYREF;HSPA8;SRSF1;PRPF3;SYNCRIP;SNRNP200;HNRNPC;SNRPB2;SNRPA;HNRNPA1;SNRPA1;PABPC1;U2AF2;RBMX;HNRNPA3;HNRNPF;SNRPE;SNRPF;SNRPG;LSM3;LSM6;SNRPD1;SNRPD2;U2AF1;FRG1;SF3B3;SF3A2;RBM17;SF3B5;PPIL3;CWC15;LSM7;TTF2;LSM2;LSM4	SRSF7;ALYREF;SRSF1;IGF2BP3;MCM3AP;ZC3H11A;HNRNPA1;NUP62;LRPPRC;NCBP2;SEC13;SRSF3;NCBP1;NUP160;THOC7;THOC6;NUP93;NUP35;NUP210;NUP205;SEH1L;UPF3B;IGF2BP1		PES1;RRP9;DKC1;UTP20;FBL;NOP2;RRP1;LSM6;NOP14;EXOSC9;EXOSC2;FRG1;PDCD11;EXOSC7;NAF1;WDR12;NAT10;HEATR1;NOL11;EXOSC5;DDX21;NHP2;GAR1;CHD7;PA2G4	PES1;DKC1;NOP14;BYSL;FRG1;DHX30;NAF1;UTP14A;GTPBP4;WDR12;HEATR1;NHP2;GAR1;RSL24D1;RCL1;NOP58	DTL;POLE;POLD2;POLD1;CDC45;PCNA;RRM1;MCM3;RRM2;MCM4;MCM5;RFC4;FEN1;PRIM1;MCM2;LIG3;DNA2;BLM;POLE2;CHAF1A;CHAF1B;ORC2;POLA2;MCM6;GINS1;NFIB;MCM10;DTD1;RMI2;PEO1;MCMBP;DSCC1;GINS2;ORC6	MKI67;CENPE;CENPH;CDCA5;PES1;DTL;BIRC5;SPC24;NDC80;HMGB3;CD3EAP;BUB1;BUB1B;KIF4A;WHSC1;XRCC5;HIST1H1D;HMGA1;HMGB2;CENPF;KNTC1;MSH6;PLK1;MAD2L1;ATR;NCAPH;NCAPD2;ERCC6L;SETMAR;ESCO2;ZRANB3;MIS18BP1;CENPU;CENPV;SKA3;HJURP;CASC5;GSG2;H1FX;PINX1;SEH1L;AURKB;BOD1;NCAPG;CENPO;NUSAP1;NIFK;EHMT1;SPC25;CENPM;SMC4;INTS7;DDX18;H2AFY2;SMC3;ZNF330;KNSTRN	SNRPB;USP39;SRSF7;ALYREF;HSPA8;GRSF1;SRSF1;DDX39A;DHX15;PRPF3;SYNCRIP;PQBP1;ZPR1;SNRNP200;HNRNPC;SNRPB2;SNRPA;HNRNPA1;SNRPA1;PABPC1;U2AF2;HNRNPH3;RBMX;HNRNPA3;NCBP2;HNRNPF;SNRPE;SNRPF;SNRPG;LSM3;LSM6;SNRPD1;SNRPD2;TRA2B;SRSF3;U2AF1;NCBP1;FRG1;NONO;SF3B3;SF3A2;THOC7;THOC6;TSEN2;PNPT1;GEMIN6;DDX1;RBM17;SRPK1;SF3B5;XRN2;PPIL3;MTPAP;CWC15;LSM7;DBR1;CPSF3;TTF2;LSM2;SF3B6;LSM4	SNRPB;USP39;SRSF7;ALYREF;HSPA8;SRSF1;DDX39A;DHX15;PRPF3;SYNCRIP;PQBP1;ZPR1;SNRNP200;HNRNPC;SNRPB2;SNRPA;HNRNPA1;SNRPA1;PABPC1;U2AF2;RBMX;HNRNPA3;NCBP2;HNRNPF;SNRPE;SNRPF;SNRPG;LSM3;LSM6;SNRPD1;SNRPD2;TRA2B;SRSF3;U2AF1;NCBP1;FRG1;NONO;SF3B3;SF3A2;THOC7;THOC6;GEMIN6;RBM17;SRPK1;SF3B5;PPIL3;CWC15;LSM7;TTF2;LSM2;SF3B6;LSM4	RECQL4;DDX10;DDX31;DDX39A;DHX15;SNRNP200;XRCC5;GTF2F2;ERCC2;MCM3;MCM4;MCM5;MCM2;DNA2;BLM;DHX9;WRN;HLTF;MCM6;ERCC6L;ZRANB3;DHX30;DHX32;CHD1L;SUPV3L1;DDX54;DDX1;PEO1;DDX50;BRIP1;DHX33;DDX21;HELLS;DDX18;CHD7;TTF2;RUVBL2;RUVBL1	EYA4;PRMT5;OGT;ACTL6A;WHSC1;WDR5;KMT2A;TRIM28;HLTF;VPS72;SETMAR;RNF168;GSG2;HDAC2;SMARCC1;L3MBTL3;UIMC1;TDRD3;EHMT1;UTP3;MRGBP;H2AFY2;CHD7;RUVBL2;RUVBL1;VPRBP;USP3	HNRNPDL;ILF2;EYA4;NACA;E2F3;RFXANK;TBL1X;ACTL6A;MYCN;NR2F1;TXN;XRCC5;ELK1;NME2;NFYA;APEX1;CTNNB1;RBMX;TRA2B;TFAP4;FOXM1;DHX9;MTA1;HLTF;NONO;ERBB4;TWIST1;NFIB;JADE1;TFAP2D;CCAR1;DDX1;RQCD1;MED12;MED30;NOL11;MRGBP;MED17;UXT;RUVBL2;RUVBL1		NDUFV2;MTG1;TIMM8A;ATP5L;NDUFB4;LETM1;TYMS;SLC25A5;SLC25A6;ATP5J;COX5A;UQCRC2;RPS3;SHMT2;ATP5C1;UQCRFS1;ATP5O;ALDH18A1;NDUFV3;ATP5I;TIMM10;DHODH;BDH1;TRAP1;ETFDH;TIMM50;COQ3;SFXN4;GUF1;NOA1;CHDH;TAMM41;FOXRED1;PHB2;CHCHD6;NDUFAF3;TMEM126A;PARL;NDUFB11;STOML2;TIMM9;TIMM13	IGLV1-51;LILRB1;LAMA3;CPQ;GPX3;COL6A6;PSAP;CECR1;APOD;PTN;NRCAM;ABI3BP;SEPP1;CHIT1;NPC2;SNCA;MAN2B2;TUB;DKK3;FBLN5;COMP;PTGDS;NRG1;CAMP;FOLR2;GRN;APOC1;SDCBP;CCL21;SEMA3E;ADAMDEC1;SEMA3D;PAPLN;NTN1;COL2A1;APOE;SERPINA5;GSN;CRH;SERPINE2;ANXA2;SOD3;CD14;MET;DBH;C7;CLU;CETP;GZMA;SCG2;MIF;IGLL1;TIMP2;ACHE;PTPRZ1;LAMA2;IGFBP5;TNC;SFN;TIMP3;IL6ST;CD97;GZMK;PRELP;COPA;ARSF;LYZ;LCN2;TEK;COL16A1;SPOCK1;IL…	IGLV1-51;LILRB1;SDK1;CNTN5;LAMA3;ITGA4;SEMA4F;FAM69A;DGCR2;MST1R;CTSH;CD48;C1S;ADGRB2;TAPBP;BST1;CD9;CD3G;KIAA1324L;SEZ6L;CD58;SOAT1;PSAP;SLAMF7;CECR1;APOD;ITM2C;PTN;NRCAM;ITGB2;CHIT1;NPC2;PTPRM;MPZ;CR1;ACP2;HLA-DQA1;CD3E;HLA-DMA;DKK3;AK2;HFE;FBLN5;COMP;NRXN2;PTGDS;NRG1;SEZ6;SLC6A2;HEXA;ABAT;ART4;CAMP;ITGA7;NTRK1;HLA-DPA1;FOLR2;CD300LF;GRN;IRF3;SIGLEC9;DNASE2;RAB27B;CCL21;TPP1;SEMA3E;NPC1;ADAMDEC…	IGLV1-51;IGLV1-47;IGLV3-25;IGLV2-18;IGLV3-10;IGKV2-30;LILRB1;SDK1;CNTN5;LAMA3;IGHV3-72;ITGA4;CPQ;SEMA4F;DGCR2;MST1R;CTSH;GPX3;CD48;C1S;ADGRB2;TAPBP;BST1;PGP;DYNLT3;COL6A6;CD3G;KIAA1324L;SEZ6L;CD58;PSAP;SLAMF7;CECR1;EPHA5;LRRTM4;LRRTM1;APOD;PTN;NRCAM;ITGB2;ABI3BP;SEPP1;CHIT1;NPC2;PTPRM;SDC2;MPZ;MAN2B2;CR1;ACP2;HLA-DQA1;CD3E;HLA-DMA;GNS;DKK3;CDH19;HFE;TGOLN2;TMEM130;FBLN5;COMP;NRXN2;PTGDS;PCDH7;NRG…	IGLV1-51;LILRB1;SDK1;CNTN5;SEMA4F;CD48;TAPBP;CD3G;CD58;SLAMF7;NRCAM;PTPRM;MPZ;CD3E;HLA-DMA;NRG1;NTRK1;CD300LF;SIGLEC9;SEMA3E;SIGLEC5;SEMA3D;PAPLN;HLA-DQB1;ICAM1;CSF1R;PTPRF;IGLL1;VCAM1;HLA-DMB;L1CAM;ICAM3;IL6ST;SIRPA;TEK;CNTN1;MYLK;NTRK3;SDK2;NEGR1;AMIGO2;CADM3;IGSF1;HMCN2;MDGA1;LILRB4;PTPRU;IGSF21;SIGLEC10;VSTM2L;TAPBPL;LRRN3;ROBO2;SEMA3G;CD84;F11R;NPTN	ADGRB2;GNB5;PLCH2;CHRM1;PLCG2;GNAZ;GCGR;CD97;GNG2;GNB1;GNAI1;GNG3;PLCB2;PLCB3;GNA12;GNA13;GPR158;PLCD3;PLCB1;GNG12;GABBR1	SDK1;SYN2;SYNGR1;ABI1;LRRTM4;LRRTM1;SNCA;CYFIP2;CADPS;VAMP1;SYT7;FAIM2;VAMP2;SNAP23;SYT5;PJA2;GRID2;SYNGR3;LZTS3;OPHN1;CLSTN1;DLGAP3;SYP;CHRM1;SYN1;GAP43;ACHE;CHRNB4;CHRNA3;AMPH;DNM2;VAMP7;SNAP25;KCNAB2;VAMP3;SDK2;LRRK2;TPRG1L;STXBP5;SV2A;SV2B;ANKS1B;MAGI2;RIMS1;ZDHHC17;SYT2;PTPRN2;KCTD12;RUSC1;PACSIN1;SLC6A17;KCND2;GABBR1;RIMS3;DBNL;CAMK2A;TLN2;DTNA;ARFGEF2;PCLO	PALM3;RAB37;PRICKLE2;RAB27B;YKT6;PALM;UBL3;RAB3D;RAB36;NRAS;KRAS;RHOC;CNP;RAP2A;RALA;RALB;RAC2;RAB3B;INPP5B;GBP2;PEX19;RAB5C;RAB15;GNG2;CDC42;RAB4B;RAB2A;RAB5B;RAB10;RAP1B;RHOB;RAP1A;GNG3;RHOG;PTP4A2;RAB35;BROX;RAB12;USP32;DNAJA4;RAB8B;RAB3C;DIRAS2;GBP5;RAB1B;RHOF;RAB6B;GNG12;RAB21;RAB22A;RAB23	ITSN2;SNX9;ESYT2;RIN2;PSTPIP1;SYNJ1;LY75;OPHN1;AP2A2;EPS15;PIK3CG;DNM2;DAB2;DNM1;FCHO2;BECN1;RABEP1;NECAP1;USP33;SH3GL2;SGIP1;PACSIN1;NECAP2;ANKFY1;RABGEF1;DBNL;MYO6;PACSIN2;DNM3	TRAPPC3;PALM3;CD9;STMN2;DST;SYT7;HCK;FLOT2;SNAP23;YKT6;PALM;UBL3;NRAS;KRAS;LCK;RAP2A;ITGB4;GAP43;GNAZ;ITGA3;RGS19;RGS4;RGS7;PLP1;SNAP25;RHOB;GNAI1;GNA12;EFR3A;GNA13;ZDHHC17;NDEL1;DNAJC5;PAG1;STMN3;RNF11
mRNA OTHER	MRPL51;RPL22L1;MRPL27;MRPL22;MRPL3;MRPL48;RPS27L;RPS15A;MRPL42;MRPS7;MRPL33;MRPL19;RPS20;RPS7;RPL23;RPS28;MRPS11;MRPS9;MRPL49;MRPL54;MRPL14;MRPL21;MRPL50;MRPS31;RPL36AL;MRPL57;MRPL13;MRPL9;MRPL1;MRPL18;MRPL46;MRPL47;MRPS30;MRPL40;MRPL16;MRPL15;MRPS28;MRPL11;MRPS23	MRPL51;RPL22L1;MRPL27;MRPL22;MRPL3;MRPL48;SLBP;RPS27L;RPS15A;MRPL42;MRPS7;LSM1;RRP9;DKC1;MRPL33;LSM8;HNRNPC;FBL;IGHMBP2;MRPL19;RPS20;RPS7;SNRPE;SNRPF;SNRPG;LSM3;LSM6;SNRPD1;SNRPD2;RPL23;RPS28;MRPS11;MRPS9;MRPL49;MRPL54;MRPL14;MRPL21;MRPL50;MRPS31;RPL36AL;NAF1;MRPL57;MRPL13;MRPL9;MRPL1;MRPL18;MRPL46;MRPL47;MRPS30;MRPL40;IMP3;MRPL16;MRPL15;LSM7;AGO2;MRPS28;MRPL11;MRPS23;LSM5	HIST1H1E;GFAP;HIST1H1B;HIST1H1C;CCDC86;RRP15	RBMX2;RBM15;THOC1;GTF3A;DDX10;SLBP;DDX31;ZC3H14;U2SURP;LSM1;RRP9;AQR;DKC1;LSM8;DHFR;NPM1;HNRNPC;FBL;APEX1;IGHMBP2;FXR1;SNRPE;SNRPF;SNRPG;LSM3;LSM6;POLR2G;TRA2B;EXOSC9;FRG1;EXOSC7;TST;TIMM50;LARP7;LACTB2;MEX3C;THOC6;ERI1;RBM12B;THOC2;DDX1;MAGOHB;RAD51AP1;NAF1;THOC3;TRNT1;STRBP;SECISBP2;RBM4B;RBM4;UPF3B;SLIRP;MRPL18;TUT1;METTL14;PNO1;DDX28;IMP3;TRMT1;CDKN2AIP;FASTKD2;CPSF2;METTL1;LSM7;AGO2;ABT1;C14…	AQR;LSM8;HNRNPC;SNRPE;SNRPF;SNRPG;LSM3;LSM6;SNRPD1;SNRPD2;TXNL4A;FRG1;PRPF18;PHF5A;LSM7;LSM5	THOC1;NUP98;NUP107;THOC6;NUP37;NUP35;THOC2;MAGOHB;SEH1L;THOC3;UPF3B;NXT2;NUP50	BPTF;BAZ1A;ATAD2B	PES1;RRP9;DKC1;UTP20;FBL;LSM6;NOP14;EXOSC9;FRG1;EXOSC7;ERI1;UTP15;NAF1;NAT10;NOL11;IMP3;CHD7;UTP18	PES1;DKC1;NOP14;FRG1;NAF1;DDX28;IMP3;FASTKD2	POLA1;ORC5;RECQL5;PCNA;RRM1;RFC4;FEN1;PRIM1;PRIM2;BLM;POLE2;SSBP1;POLA2;RBBP7;DSCC1	CENPE;CDCA5;PES1;CENPK;NSMCE2;RBBP8;CD3EAP;BANF1;HIST1H1E;HIST1H1B;HIST1H1C;HMGB2;KNTC1;NUP107;MAD2L1;ATR;ERCC6L;ZRANB3;RIF1;MIS18BP1;CENPQ;NGDN;NUP37;RNF138;PINX1;SEH1L;BOD1;NSL1;DCTN5;KNSTRN	THOC1;SLBP;GEMIN2;LSM1;AQR;PRPF40A;LSM8;HNRNPC;SNRPE;SNRPF;SNRPG;LSM3;LSM6;SNRPD1;SNRPD2;TRA2B;TXNL4A;CSTF1;FRG1;PRPF18;PHF5A;TSEN54;THOC6;TSEN2;THOC2;SNRNP27;TSEN15;DDX1;MAGOHB;THOC3;RBM4B;RBM4;TUT1;PPP4R2;CPSF2;LSM7;SF3B6;LSM5	THOC1;GEMIN2;LSM1;AQR;PRPF40A;LSM8;HNRNPC;SNRPE;SNRPF;SNRPG;LSM3;LSM6;SNRPD1;SNRPD2;TRA2B;TXNL4A;FRG1;PRPF18;PHF5A;THOC6;THOC2;SNRNP27;MAGOHB;THOC3;RBM4B;RBM4;PPP4R2;LSM7;SF3B6;LSM5	DDX6;EIF4A1;CHD3;DDX39B;SRCAP;CHD5	EYA4;BAZ2A;SMARCC2;ARID1A;KDM1A;PRKCB;CHD3;SRCAP;CHD5;EYA3;USP22	EYA4;ZFPM2;ZNF423;SUPT5H;GATA2;STAT3;STAT2;FOXK1;SOX4;PRDM2;NFYC;CELF3;CRTC1;SRCAP;IRF2BP2;TFAP2B;GATA6;MAML3;EYA3;NOTCH3;USP22;THRAP3;CAMTA1		NDUFV2;NDUFB9;APOO;NDUFA4;NDUFB3;NDUFC1;NDUFA2;TIMM17B;NDUFB1;NDUFS3;ATP5H;ATP5L;TYMS;COX6C;COX5A;PHB;UQCRFS1;ATP5O;NDUFA8;ATP5I;NDUFA6;ROMO1;TIMM10;DHODH;BDH1;NDUFA5;TIMM50;COQ3;NDUFAF5;NOA1;CHDH;PTPMT1;TAMM41;DNAJC19;ATP5S;CHCHD6;TMEM70;TMEM126A;SLC25A10;COA3;TIMM9;MTCH2	IGLON5;CECR1;NRCAM;NCAM1;AGRN;ADAMTS2;GPI;ANXA2;DBH;SCG2;TIMP2;ACHE;IGFBP5;TNC;GPC1;COPA;ARSF;DHRS13;SFRP1;SPOCK2;EGFL8;CD163L1;GABBR1;PCSK1N	SDK1;SEZ6L2;CADM1;P2RX3;ADGRB2;HLA-DQB1;TAPBP;IGLON5;CD9;SEZ6L;ADGRL2;CECR1;NRCAM;PTPRM;ST6GALNAC5;NRXN2;SLC6A2;NCAM1;RGMB;NTRK1;AGRN;PLXNB2;PLXNC1;IGSF3;OBSL1;ENTPD3;SLCO2B1;ADAMTS2;CD74;APP;DBH;PTPRF;ARSB;TIMP2;CD44;PCSK2;ACHE;PTPRD;IGFBP5;TNC;CNTFR;CHRNB4;L1CAM;GPC1;HRH1;GRIA1;MCAM;MMP15;PLXNA3;BACE1;CNTNAP1;SLC18A2;DMTN;CNTN1;ITGAD;PVRL1;HGSNAT;UNC5A;CACNA2D3;CADM3;SFRP1;NLGN2;PLBD2;PALLD;SPO…	SDK1;SEZ6L2;CADM1;ADGRB2;HLA-DQB1;TAPBP;IGLON5;SEZ6L;ADGRL2;CECR1;APLP1;EPHA5;LRRTM4;NRCAM;PTPRM;ST6GALNAC5;TGOLN2;NRXN2;PCDH7;NCAM1;RGMB;NTRK1;AGRN;PLXNB2;PLXNC1;IGSF3;SLCO2B1;CLSTN1;ADAMTS2;H6PD;APP;DBH;SLC35E2B;PTPRF;SCG2;ARSB;TIMP2;CD44;PCSK2;PTPRA;ACHE;PTPRD;IGFBP5;TNC;CNTFR;CHRNB4;L1CAM;GPC1;GRIA1;MCAM;MMP15;ARSD;PLXNA3;ARSF;BACE1;DLG4;CNTNAP1;CAP1;PCDH1;CNTN1;ITGAD;PVRL1;PTPRN;MPEG1;CTC1;H…	SDK1;CADM1;HLA-DQB1;TAPBP;IGLON5;NRCAM;PTPRM;NCAM1;NTRK1;IGSF3;OBSL1;PTPRF;PTPRD;CNTFR;L1CAM;MCAM;CNTN1;UNC5A;CADM3;PALLD;SEMA4D;VSTM2L;SCN3B	ADGRB2;ADGRL2;PLCD4;GNAO1;HRH1;GNG2;GNB1;CELSR2;GABBR1	SDK1;CADM1;SV2C;SYNGR1;LRRTM4;CYFIP2;VAMP1;FAIM2;VAMP2;SYT5;AGRN;DLGAP1;RIMBP2;LZTS3;CLSTN1;SYN1;ACHE;CHRNB4;GRIA1;SNAP25;DLG4;KCNAB2;PTPRN;TPRG1L;SARM1;PRRT2;MINK1;SYT2;NLGN2;TMEM163;SYT11;RUSC1;PHACTR1;GABBR1;TLN2	PALM3;PALM;DIRAS1;RAB3B;INPP5B;RAB15;GNG2;CDC42;RAB5B;DIRAS2;RHOF;RAB6B	APLP1;EPN2;AP2A2;AP2A1;APP;EPS15;AP2B1;DNM1;FNBP1	PALM3;CD9;STMN2;STMN4;FLOT2;PALM;GNAO1;GRIA1;SLC4A3;RGS4;BACE1;SNAP25;DLG4;RFTN1;CLIP3;PAG1;AKAP7;RNF11
Protein ALT	RPSA;RPL24;RPL22L1;RPL9;RPL27A;RPL18;RPS15A;RPL18A;RPL35A;RPS3;RPS12;RPL13;RXRB;RPL12;RPL22;RPL4;RPL13A;RPS9;RPS10;RPL27;RPS8;RPS16;RPS14;RPL7A;RPS4X;RPL23;RPS24;RPS25;RPL30;RPL10A;RPL11;RPL38;RPL7L1;RPS19BP1	DCAF13;HNRNPDL;RPSA;LSM14A;RPL24;RPL22L1;RPL9;RPL27A;RPL18;IMP4;RPS15A;RPL18A;MPHOSPH10;RRP9;SNRNP200;HNRNPC;SNRPA;SNRPC;HNRNPA1;SNRPA1;RPL35A;FBL;RPS3;RPS12;RPL13;RXRB;RPL12;RPL22;RPL4;RBMX;RPL13A;RPS9;RPS10;SRP9;RPL27;RPS8;RPS16;RPS14;SNRPD1;SNRPD3;RPL7A;RPS4X;RPL23;RPS24;RPS25;RPL30;RPL10A;RPL11;RPL38;HNRNPU;FMR1;KRR1;HNRNPD;RPL7L1;PRPF8;RPS19BP1;PRPF31;LSM14B;HEATR1;IMP3;NHP2;GAR1;LSM7;CPSF3	SF3B1;HIST1H1B;RPL4;RPL13A;NOP2;HNRNPU;TRIM28;RRP1B;RRS1;RPS19BP1;FTSJ3;MYBBP1A;UTP14A;BCLAF1	HNRNPDL;THOC1;YTHDF3;MEX3A;MATR3;ELAVL2;EXOSC1;HDLBP;RBMS3;RBMS1;DDX10;TRMT2A;DDX31;DDX24;DDX17;SRSF1;IGF2BP3;U2SURP;RBFOX2;MSI1;RRP9;KHDRBS3;SCAF4;HNRNPC;SNRPA;SNRPC;HNRNPA1;SNRPA1;IMPDH2;RPL35A;SON;NELFE;NCL;FBL;RPS3;U2AF2;APEX1;RPL12;RPL22;RBMX;RBM34;NOP2;RPS9;EIF1AX;SRP9;RBM25;RANBP2;PAPOLA;NCBP2;ADAR;SNRPD3;RPS4X;RPL11;RBM6;RBM10;HNRNPU;U2AF1;AKAP17A;EXOSC9;FMR1;DHX9;CPSF1;SRSF6;IFIT5;KRR1;E…	USP39;SRSF1;PRPF4;SART1;PRPF3;SF3B1;SNRNP200;BCAS2;SMNDC1;HNRNPC;SNRPA;HNRNPA1;SNRPA1;U2AF2;RBMX;SKIV2L2;SNRPD1;SNRPD3;HNRNPU;U2AF1;AKAP17A;PRPF4B;FRG1;DHX8;SF3B3;PRPF8;PHF5A;PRPF31;SREK1;RBM17;CDC5L;DDX23;CWC22;RBM22;TFIP11;DDX41;LSM7;SRRM2	THOC1;SRSF1;IGF2BP3;MCM3AP;ZC3H11A;HNRNPA1;NUP153;RANBP2;NCBP2;FMR1;NCBP1;THOC7;NUP54;THOC6;NUP37;NUP35;THOC2;NUP210;AHCTF1;NUP205;NDC1;POLDIP3;IGF2BP1;NXF1;NUP50;CHTOP	TRIM33;BRD2;TRIM24;SMARCA2;KMT2A;BPTF;BRD3;ATAD2;BRWD3;PBRM1;PHIP;CREBBP;BRD7;ASH1L;BAZ1A;BAZ1B;BRPF3;ZMYND8	DCAF13;EXOSC1;PES1;DDX27;IMP4;MPHOSPH10;RRP9;UTP20;FBL;SKIV2L2;NOP2;RRP1;NOP14;EXOSC9;KRR1;EXOSC2;FRG1;PDCD11;EXOSC7;NOL9;FTSJ3;DDX51;WDR36;UTP15;SIRT1;RRP36;NSUN5;WDR12;NAT10;DDX47;HEATR1;TFB2M;NOL11;EXOSC4;EXOSC5;DDX21;IMP3;NHP2;GAR1;UTP6;DIMT1;DIS3;LAS1L;UTP18	DCAF13;PES1;DDX27;IMP4;MPHOSPH10;NOP14;KRR1;BYSL;FRG1;RRS1;TSR1;DHX30;FTSJ3;DDX51;WDR36;RRP36;UTP14A;GTPBP4;WDR12;HEATR1;IMP3;GNL3L;NHP2;GAR1;MRTO4;RCL1	POLA1;LIG1;RBMS1;POLD1;PCNA;RRM1;MCM3;MCM4;MCM5;MCM7;RFC1;NASP;PRIM2;MCM2;LIG3;CHAF1A;CHAF1B;POLA2;MCM6;POLD3;RBBP6;MCMBP;ORC3;SUPT16H	MKI67;PES1;DDX27;MPHOSPH10;HMGB3;RAD21;NBN;PHF2;KIF4A;SMC2;WHSC1;HIST1H1B;CBX5;ATRX;CENPF;FMR1;MAD2L1;SMC1A;NCAPH;NCAPD2;SETMAR;HIST1H2BH;RIF1;MIS18BP1;POGZ;RBBP6;CENPV;PHF6;SMC5;STAG2;NGDN;NUP37;STAG1;AHCTF1;RAD50;SPDL1;CHAMP1;EHMT2;ZNF830;NIFK;SETD2;WHSC1L1;DHX36;SMARCAD1;NOL6;KAT8;EHMT1;ASH1L;SMC4;DDX18;H2AFY2;RCC2;FAM208A;SETD1B;SMC3;RBM19;SUPT16H	THOC1;USP39;PRPF40B;SRSF1;SUGP2;DHX15;PRPF4;RBFOX2;SART1;PRPF3;ZPR1;PRPF40A;KHDRBS3;SF3B1;SNRNP200;BCAS2;SMNDC1;PCF11;LUC7L3;HNRNPC;SNRPA;HNRNPA1;SNRPA1;SON;U2AF2;RBMX;SKIV2L2;RBM25;PAPOLA;NCBP2;ADAR;SNRPD1;SNRPD3;RBM10;HNRNPU;U2AF1;AKAP17A;FMR1;NCBP1;CPSF1;SRSF6;PRPF4B;CDK13;FRG1;RBM39;DHX8;WTAP;SF3B3;ZNF326;CELF3;ARL6IP4;THOC7;PRPF8;FIP1L1;DDX46;PHF5A;PABPN1;PRPF39;THOC6;CIR1;CCAR2;THOC2;SNRNP2…	THOC1;USP39;PRPF40B;SRSF1;SUGP2;DHX15;PRPF4;RBFOX2;SART1;PRPF3;ZPR1;PRPF40A;SF3B1;SNRNP200;BCAS2;SMNDC1;LUC7L3;HNRNPC;SNRPA;HNRNPA1;SNRPA1;SON;U2AF2;RBMX;SKIV2L2;RBM25;NCBP2;SNRPD1;SNRPD3;RBM10;HNRNPU;U2AF1;AKAP17A;FMR1;NCBP1;SRSF6;PRPF4B;CDK13;FRG1;RBM39;DHX8;WTAP;SF3B3;ZNF326;CELF3;ARL6IP4;THOC7;PRPF8;DDX46;PHF5A;PRPF39;THOC6;CIR1;CCAR2;THOC2;SNRNP27;PRPF31;SREK1;RBM17;RSRC1;SRPK1;CDC5L;DDX23;R…	DDX27;DDX10;CHD4;DDX31;DDX24;DDX17;CHD1;CHD2;BTAF1;DHX15;SMARCA5;SNRNP200;MCM3;MCM4;MCM5;MCM7;SKIV2L2;ATRX;MCM2;SMARCA2;DHX9;CHD3;HLTF;DHX8;MCM6;SHPRH;SRCAP;DDX46;DHX30;DDX51;DDX54;DDX1;EP400;DDX23;DDX47;DHX36;SMARCAD1;CHD8;DDX21;DDX18;SMARCAL1;DDX41;RUVBL2;RUVBL1;RAD54L2;DDX49	HCFC1;SMARCD2;ING3;CHD4;BRD2;CHD1;CHD2;SMARCA5;KDM1A;PHF2;YEATS4;ACTL6A;WHSC1;RB1;DNMT1;DEK;KDM5C;ATRX;WDR5;KMT2A;BPTF;CHD3;CBX3;TRIM28;HLTF;BRD3;RBBP5;SETMAR;RNF20;ARID2;BCOR;SRCAP;KDM3B;PBRM1;CARM1;MSL3;KDM1B;KMT2C;ARID1B;KDM2B;BAP1;SMARCC1;PHF21A;MCRS1;EHMT2;EP400;RSF1;DNAJC2;SETD2;WHSC1L1;TBL1XR1;SMARCAD1;KAT8;EHMT1;CHD8;ASH1L;H2AFY2;KANSL3;KDM5B;TLK1;BRPF3;PHF8;SETD1B;RUVBL2;RUVBL1;TRRAP;USP…	HNRNPDL;BCL9L;ILF2;CCNC;ZFX;TCERG1;PHOX2A;EDF1;PHF2;ACTL6A;GATA2;GATA3;DNMT1;APEX1;RFC1;RBMX;PBX3;SMARCA2;FOXK1;TFAP4;MLLT1;CEBPZ;RBPJ;FMR1;DHX9;MTA1;RBM39;HLTF;ARID5B;ZNF638;TWIST1;ELF2;ZFHX3;NRF1;ZNF326;CELF3;ATAD2;ATF7IP;SRCAP;BZW1;PHF5A;RAI1;IRF2BP2;CCAR1;CCAR2;KMT2C;TFAP2B;DDX1;RTF1;RQCD1;CREBBP;MED12;SPEN;PHOX2B;CDC5L;DNAJC2;MYBBP1A;RBM4;SETD2;TBL1XR1;KAT8;NOL11;MED20;CHD8;ASH1L;MED17;RBAK;…		APOOL;NDUFA7;COX5A;FECH;ATP5D;CRAT;GATM;HADHB;BDH1;SURF1;ETFDH	TPSAB1;PSAP;ITIH5;NRCAM;NPC2;TUB;PTGDS;MATN2;C1QL1;SLIT2;IGHG2;APOA2;TTR;GSN;SCG2;LGALS3;ACHE;CMA1;SFN;PRELP;LAMB2;IL18;DAG1;FGL2;C2orf69;SPOCK2;HLA-C;CD209;EPDR1;ITM2B	TPSAB1;ADGRL2;PSAP;NRCAM;NPC2;AK2;NRXN2;PTGDS;LSAMP;NFASC;ITGA7;DNASE2;MATN2;BTN3A3;TPP1;CLIC2;SLIT2;ABCA1;IGHG2;HLA-DRA;HLA-DRB1;HLA-DQB1;APOA2;ATP1B1;GSN;CSF1R;STS;GAA;MAPT;PRKAR1A;LAMP1;CPA3;CD46;CD44;ITGB4;LGALS3;GGT1;ITGAX;ACHE;CMA1;ITGA3;ACVR2A;HLA-F;CHRNA3;HMGCL;DPP6;PRELP;CTSC;CACNA2D1;LAMB2;SIRPA;PRDX1;DMTN;FCHO2;CNTN1;DAG1;FGL2;SLC4A8;ERAP2;ERMP1;CADM3;GALNT16;HEXDC;SPOCK2;HLA-C;TMX3;SC…	TPSAB1;TEX2;ADGRL2;PSAP;APLP1;ITIH5;NRCAM;NPC2;NRXN2;PTGDS;LSAMP;NFASC;ITGA7;TMEM205;DNASE2;MATN2;BTN3A3;TPP1;PCDH17;CLN5;C1QL1;SLIT2;EML2;CYB5R3;HLA-DRA;HLA-DRB1;HLA-DQB1;APOA2;TTR;FUCA1;GSN;CSF1R;STS;GAA;LAMP1;SCG2;CPA3;CD46;CD44;ITGB4;PTPRA;ITGAX;ACHE;CMA1;ITGA3;FKBP2;ACVR2A;HLA-F;CHRNA3;SLC8A1;PRELP;CTSC;CACNA2D1;LAMB2;CDH4;CDH6;SIRPA;DLG4;CAP1;PCDH1;CNTN1;COASY;DAG1;FGL2;GPNMB;PTPRN;TMEM132A…	NRCAM;LSAMP;NFASC;BTN3A3;IGHG2;HLA-DQB1;CSF1R;SIRPA;CNTN1;CADM3;NPTN	ADGRL2;GNAI2;PLCD1;GNG3;PLCB3;GNG8;PLCL2	SYNGR1;SYT7;FAIM2;VAMP2;SYT5;LIN7A;ACHE;CHRNA3;AMPH;DNM2;DLG4;KCNAB2;DAG1;VAMP3;PTPRN;SV2A;PRRT2;SVOP;DMXL2;PTPRN2;SYT4;RIMS4;KCND2;CAMK2A;DTNA;ARFGEF2;PCLO	PALM3;PALM;NRAS;HRAS;LMNA;CNP;RRAS;RALB;RAB3B;RAB5C;CDC42;RAB4B;RAB5B;RAP1B;RAB1A;GNG3;RHOG;RAB35;RHEB;RAB12;USP32;DNAJA4;RAB8B;RAB1B;RHOF;GNG8;RAB21;RAB22A;RAB23	ITSN2;ESYT2;APLP1;SYNJ1;AP2S1;BIN1;DNM2;FCHO2;FNBP1;SH3GL2;SGIP1;CD209;ANKFY1;MYO6;SNX5	PALM3;DST;SYT7;PALM;ABCA1;NRAS;HRAS;GNAI2;ITGB4;ITGA3;SEC61B;DLG4;PARK7;NDEL1;DNAJC5;STMN3
Protein TERT	MRPL51;MRPL28;MRPS16;RPSA;MRPL39;MRPL22;MRPL3;RPL27A;RPL18;MRPL42;RPL19;MRPS7;MRPL4;MRPS14;RPLP2;RPL10;RXRB;RPL12;RPL22;RPL5;RPS14;RPS6;RPL23;RPS26;RPL30;RPS27A;RPS21;MRPS25;MRPS36;MRPS11;MRPS9;MRPL49;RPL7L1;MRPL14;MRPL21;MRPL55;RPS19BP1;MRPL50;MRPS31;MRPL24;MRPL38;MRPS24;MRPL53;MRPL57;MRPL13;MRPL9;MRPL47;MRPL40;MRPL16;MRPL15;RPL36;MRPS18B	MRPL51;HNRNPDL;MRPL28;MRPS16;RPSA;FBLL1;LSM14A;HNRNPLL;MRPL39;MRPL22;MRPL3;RPL27A;RPL18;HNRNPH1;MRPL42;RPL19;MRPS7;MRPL4;MPHOSPH10;HNRNPR;SYNCRIP;MRPS14;SNRNP200;SRP72;NSA2;RPLP2;SNRPA;SNRPC;HNRNPL;HNRNPA2B1;RPL10;RXRB;RPL12;RPL22;IGHMBP2;RPL5;HNRNPF;HNRNPH2;SRP54;HNRNPK;RPS14;SNRPE;SNRPF;LSM3;LSM6;SNRPD3;RPS6;RPL23;RPS26;RPL30;RPS27A;RPS21;MRPS25;MRPS36;MRPS11;MRPS9;HNRNPU;FMR1;MRPL49;KRR1;RPL7L…	SRRM1;ALYREF;RPL19;PSIP1;RPL10;NOP2;HNRNPU;EP300;TRIM28;RRP1B;RRS1;RPS19BP1;FTSJ3;H1FX;BCLAF1;RRP15	HNRNPDL;RBM15;THOC1;YTHDF2;RAVER1;RBM26;NUDT5;FBLL1;SRRM1;EWSR1;ELAVL2;JMJD6;CELF4;HNRNPLL;SRSF7;CSTF2;ALYREF;EIF1AD;RBMS2;DDX31;CPSF6;DDX24;CELF1;HNRNPH1;DDX17;RNPS1;SRSF2;UNC50;SYNJ1;YTHDC1;RBM42;DDX39A;IGF2BP3;XPO1;U2SURP;RNMT;RBFOX2;MSI1;HNRNPR;HTATSF1;AHCYL1;AQR;SYNCRIP;KIN;ERAL1;EIF3G;SCAF4;ZRANB2;CNOT4;CPSF4;PTBP3;STAU1;DHFR;EIF4E;EPRS;SNRPA;SNRPC;PABPC1;HNRNPL;DDX5;SON;NELFE;IMPDH1;ACO1;H…	SRRM1;USP39;ALYREF;HNRNPH1;PRPF4;SART1;HNRNPR;PLRG1;AQR;SYNCRIP;CDC40;SNRNP200;BCAS2;SMNDC1;PRPF6;SLU7;SNRPA;PABPC1;DDX5;HNRNPA2B1;U2AF2;EIF4A3;SKIV2L2;HNRNPF;RBM5;HNRNPK;SNRPE;SNRPF;LSM3;LSM6;SNRPD3;HNRNPU;U2AF1;AKAP17A;SF3A3;PPP1R8;SF3B2;PRPF4B;SNW1;FRG1;DHX8;EFTUD2;SF3B3;SF3A1;SF1;CRNKL1;PRPF18;DHX35;PRPF38B;ZCCHC8;PRPF8;SUGP1;PRPF38A;CACTIN;PRPF31;SREK1;DGCR14;RBM17;CDC5L;WDR83;DDX23;PNN;XAB2…	POM121C;THOC1;SRSF7;ALYREF;IGF2BP3;XPO1;MCM3AP;NUP155;TPR;HNRNPA2B1;NUP214;EIF4A3;NUP153;NCBP2;NUP98;SEC13;SRSF3;FMR1;NCBP1;NUP160;NUP188;SUPT6H;NUP54;THOC6;NUP93;NUP43;NUP37;NUP35;THOC2;AHCTF1;NUP205;KHSRP;MAGOHB;SEH1L;THOC3;FYTTD1;IWS1;NUP88;NDC1;NUP85;POLDIP3;UPF3B;AAAS;NXF1;NUP50;G3BP2;CHTOP	TRIM33;BRD2;TRIM24;BRD4;TAF1;SMARCA4;EP300;BPTF;BRWD3;PBRM1;PHIP;CREBBP;KAT2A;BRD8;BRD9;BRD7;BAZ1B;BRPF3	FBLL1;DDX27;CDKN2A;MPHOSPH10;RRP8;WBSCR22;NSA2;EIF4A3;SKIV2L2;NOP2;RRP1;LSM6;NOP14;EXOSC10;KRR1;FRG1;EXOSC7;NOL9;FTSJ3;DDX51;EMG1;SIRT1;NSUN5;WDR12;DDX47;EXOSC3;IMP3;NHP2;GAR1;DDX56;UTP6;CHD7;DIS3;WBP11	DDX27;EBNA1BP2;MPHOSPH10;NVL;WBSCR22;ERAL1;NSA2;EIF6;NOP14;KRR1;GNL2;BYSL;FRG1;RRS1;TSR1;FTSJ3;DDX51;EMG1;GTPBP4;WDR12;DROSHA;DDX28;IMP3;GNL3L;NHP2;GAR1;DDX56;FASTKD2	POLA1;LIG1;KIN;CDC45;RECQL5;KAT7;PCNA;RPA2;RRM1;RPA1;RRM2;RPA3;FEN1;NASP;PRIM1;PRIM2;LIG3;LIG4;SSRP1;RBBP4;CHAF1A;ORC2;RRM2B;WRNIP1;ORC3;LRWD1;POLG2;SUPT16H	MKI67;SMCHD1;CDCA5;DDX27;LRMP;CCDC137;BUB3;MPHOSPH10;HMGB3;CD3EAP;RAD21;BUB1B;BRD4;PHF2;H2AFY;BANF1;KIF4A;SMC2;IL33;WHSC1;CENPB;HMGB1;TPR;HMGA1;CBX5;ATRX;CSNK1A1;CTCF;MSH6;PPP2CB;CENPC;FMR1;SSRP1;TP53BP1;MAD2L1;SEPT6;MDC1;SMC1A;NUMA1;SEPT2;NCAPD2;TERF2;SEPT7;CDCA8;HP1BP3;RIF1;NCAPH2;PMF1;SETX;KANSL1;POGZ;SMG6;PHF6;SKA3;STAG2;ZBTB38;PPHLN1;BOD1L1;NUP43;NUP37;RNF138;AHCTF1;H1FX;ACD;SPDL1;SEH1L;CENP…	THOC1;SRRM1;JMJD6;CELF4;USP39;SRSF7;CSTF2;ALYREF;PRPF40B;SCAF11;CPSF6;CELF1;HNRNPH1;CNOT6L;RNPS1;SRSF2;YTHDC1;SUGP2;DDX39A;DHX15;RNMT;PRPF4;RBFOX2;SART1;HNRNPR;PLRG1;DHX16;AQR;SYNCRIP;CDC40;PQBP1;KIN;RNGTT;PRPF40A;SNRNP200;BCAS2;SMNDC1;PRPF6;PCF11;ZRANB2;SLU7;CD2BP2;CPSF4;PTBP3;SNRPA;PABPC1;DDX5;SON;HNRNPA2B1;U2AF2;EIF4A3;SKIV2L2;RBM25;PAPOLA;NCBP2;HNRNPF;RBM5;ADAR;HNRNPK;SNRPE;SNRPF;LSM3;LSM6;SN…	THOC1;SRRM1;JMJD6;CELF4;USP39;SRSF7;ALYREF;PRPF40B;SCAF11;CELF1;HNRNPH1;RNPS1;SRSF2;YTHDC1;SUGP2;DDX39A;DHX15;PRPF4;RBFOX2;SART1;HNRNPR;PLRG1;DHX16;AQR;SYNCRIP;CDC40;PQBP1;PRPF40A;SNRNP200;BCAS2;SMNDC1;PRPF6;ZRANB2;SLU7;CD2BP2;PTBP3;SNRPA;PABPC1;DDX5;SON;HNRNPA2B1;U2AF2;EIF4A3;SKIV2L2;RBM25;NCBP2;HNRNPF;RBM5;HNRNPK;SNRPE;SNRPF;LSM3;LSM6;SNRPD3;YBX1;SRPK2;SRSF3;RBM10;HNRNPU;U2AF1;AKAP17A;SRSF11;FM…	DDX27;CHD4;DDX31;DDX24;DDX17;HELZ;DDX39A;CHD1;CHD2;DHX15;DHX16;SMARCA5;SNRNP200;RECQL5;GTF2F2;DDX5;ERCC2;ERCC3;DDX6;SMARCA1;EIF4A3;IGHMBP2;SKIV2L2;RECQL;ATRX;SMARCA4;DHX9;CHD3;G3BP1;DHX34;EIF4A2;HLTF;DHX8;SHPRH;DDX59;DHX35;SETX;DDX42;DHX40;DHX37;DDX51;UPF1;EP400;DDX23;DDX47;DHX36;SMARCAD1;CHD8;DDX28;DDX56;CHD7;DICER1;RAD54L2;DDX49	CABIN1;HCFC1;JMJD6;MORF4L1;SMARCE1;ING3;PHF1;CHD4;KDM4B;KDM5A;SMARCC2;BRD2;RCOR1;APBB1;ARID1A;CHD1;CHD2;KMT2D;PRMT5;OGT;RRP8;WBSCR22;SMARCA5;KDM1A;JAK2;BRD4;RNF40;PHF2;H2AFY;NCOR1;ACTL6B;KAT7;YEATS4;WHSC1;PRKCB;RB1;DNMT1;SMARCA1;DEK;KDM5C;ATRX;BAG6;CTCF;SMARCA4;HIRA;WDR5;MBTD1;RING1;RBBP4;SMARCB1;BPTF;CHD3;CBX3;TRIM28;HDAC1;HLTF;CBX2;MORF4L2;SUZ12;RBBP5;EPC2;BEND3;RNF20;SMARCD3;BCOR;KANSL1;PBRM1;…	HNRNPDL;MED28;PBX1;CELF4;ILF2;POU2F2;CCNC;NACA;SCYL1;FAM120B;KDM5A;NFYB;CELF1;TCF4;APBB1;SUPT5H;TCERG1;PHOX2A;PDPK1;FOXO3;HTATSF1;ZBTB14;MED14;EDF1;PHF2;MED24;SP1;POU2F1;CREB1;ZNF3;UBTF;RFX1;NFYA;GATA3;DNMT1;TEAD1;SMARCA1;CTNNB1;ZEB1;IGHMBP2;STAT6;CTCF;SMARCA4;SUB1;HNRNPK;DYNLL1;YBX1;FOXK1;TFAM;PURA;NFKB2;SP2;MLLT1;RBPJ;FMR1;DHX9;SMARCB1;TP53BP1;NFX1;MTA1;NFYC;RBM39;HLTF;NCOA6;ZNF638;NONO;MED1;EL…	IGHD;IGKC;IGHA1	CHCHD3;COQ7;NDUFB3;NDUFC1;SLC25A12;NDUFA7;UQCRH;SDHA;ATP5C1;UQCRFS1;HADHB;ATP5EP2;SLC25A3;DHODH;NDUFAF6;GHITM;SLC25A24;PHB2;TMEM126A;EXOG	IGLV1-51;PCDH15;TPSAB1;IGLON5;IGFBP3;CD55;VIT;APOD;GC;NPNT;SNCA;B2M;NCAM1;SHBG;RELN;CBLN2;FLRT2;PLXNB1;SLIT1;F10;A2M;APOA1;C1QA;AHSG;LTF;ANG;A1BG;SERPINA5;ISG15;LPL;PROS1;MGP;MET;SPP1;RNASE3;CEACAM1;MMP9;BPI;PAM;ACHE;GAL;MMP8;BDNF;CMA1;CFP;CTGF;CHI3L1;STC1;PRSS12;GPLD1;LCN2;HGFAC;LGALS3BP;SPP2;ADIPOQ;ECM1;COL28A1;C12orf73;CHSY1;CNTN4;SFRP1;IGSF1;CEMIP;RNASE6;OLFM3;HMCN1;SEMA3C;ULBP2;RETN;EPDR1	IGLV1-51;PCDH15;TPSAB1;PTPRG;FAM69A;UNC5C;IGLON5;IGFBP3;ADGRL2;CD55;VIT;SCARB1;APOD;GC;NPNT;MPZ;B2M;LSAMP;NCAM1;SHBG;RELN;ASTN1;TNFRSF10B;FLRT2;PLXNB1;SLIT1;LY6H;F10;A2M;C1QA;AHSG;LTF;ANG;A1BG;APP;ISG15;LPL;PROS1;CSF1R;UQCRH;RET;CHRM2;CTSG;MGP;MET;RNASE2;MAPT;EPX;RNASE3;CEACAM1;HLA-DRB1;GP9;MMP9;CPA3;PDGFRA;BPI;ITGA2;PAM;CR2;CHRM3;C5AR1;ACHE;MMP8;CES1;BDNF;CMA1;ITGB8;CFP;CTGF;EPHA2;FCER1G;HLA-A;G…	IGLV8-61;IGLV1-51;PCDH15;CYP4F3;TPSAB1;PTPRG;UNC5C;IGLON5;IGFBP3;ADGRL2;CD55;VIT;APOD;OXNAD1;GC;NPNT;REEP4;MPZ;B2M;LSAMP;NCAM1;SEPN1;SHBG;RELN;CBLN2;ASTN1;TNFRSF10B;AGPAT2;FLRT2;PLXNB1;PHGDH;SLIT1;LY6H;ERLIN2;VNN1;VNN2;F10;A2M;APOA1;C1QA;AHSG;LTF;ANG;A1BG;APP;SERPINA5;LPL;PROS1;CSF1R;UQCRH;RET;CTSG;MGP;MET;MFI2;RNASE2;SPP1;EPX;RNASE3;CEACAM1;HLA-DRB1;GP9;MMP9;CPA3;PDGFRA;BPI;ITGA2;PAM;CR2;ACHE;GA…	IGLV1-51;UNC5C;IGLON5;MPZ;B2M;LSAMP;NCAM1;A1BG;CSF1R;CEACAM1;PDGFRA;HLA-A;MYOM2;JAM2;ROR2;ISLR2;CNTN4;UNC5B;IGSF1;HMCN1;SEMA3C	ADGRL2;CHRM2;CHRM3;C5AR1;PLCXD3;PLCD3	UNC5C;SNCA;FLRT2;CHRM2;CHRM3;ACHE;GABRA3;GRIA4;GRIK3;KCTD16;NLGN2;OLFM3;TANC1;SLC6A17;SYT4;TENM2;RPH3A	NAP1L1;RAB24;YKT6;NRAS;UCHL1;RALA;RALB;RAC2;RAB3B;RAB6A;GBP1;GBP2;PHKA2;RAB9A;RAB13;RAB15;GNG2;RAB14;RND3;RAP1A;GNG3;RHOG;PTP4A2;RAB33A;INPP5A;RAB12;USP32;RAB2B;DNAJA4;PTP4A1;RAB39B;RAB18;RAB6B;RAB22A	ESYT2;SYNJ1;DNM1L;PIP5K1C;LY75;HIP1R;ABL1;TFRC;DNM2;DNM1;CTTN;CLINT1;RABEP1;ITSN1;SH3GL1;SH3GL3;NECAP2;SH3BP4;RABGEF1;DBNL;MYO6;DNM3	SYT7;YES1;PDE2A;YKT6;RGS10;NRAS;TFRC;GAP43;GNAZ;AKAP5;NOS3;ENTPD1;GNAI1;CXADR;CAV1;GNA13;INPP5A;GOLGA7;ZDHHC13;ZDHHC17;KMT2C;CLIP3;PARK7;ZDHHC5;PORCN;GORASP2;RAB18;PICK1;PAG1;SMPD3;RNF11
Protein MNA	RPL17;RPSA;RPL22L1;RPL32;RPL9;MRPL27;RPL27A;RPL35;RPL18;RPS5;RPL18A;RPLP0;RPS2;RPL35A;RPS3;RPS12;RPL13;RXRB;RPL12;RPL3;RPL13A;RPS27;RPL21;RPL28;RPS10;RPL14;RPS20;RPS3A;RPL26;RPL15;RPL27;RPS7;RPS8;RPS16;RPS14;RPS18;RPS13;RPS11;RPL7A;RPS4X;RPS6;RPS24;RPL30;RPL31;RPL10A;RPS27A;RPL38;RPL6;RPL7L1;RPS19BP1;MRPL1;MRPL46	DCAF13;RPL17;RPSA;SNRPB;LSM14A;HNRNPLL;RPL22L1;RPL32;RPL9;MRPL27;RPL27A;RPL35;RPL18;HNRNPH1;IMP4;RPS5;RPL18A;MPHOSPH10;NOP56;HNRNPDL;RRP9;SYNCRIP;DKC1;SNRNP200;NSA2;RPLP0;HNRNPC;SNRNP70;SNRPA;HNRNPA1;SNRPA1;HNRNPL;RPS2;RPL35A;FBL;RPS3;RPS12;RPL13;RXRB;RPL12;HNRNPH3;SRP14;RBMX;RPL3;RPL13A;RPS27;RPL21;RPL28;RPS10;SRP9;RPL14;HNRNPA3;HNRNPM;HNRNPF;RPS20;RPS3A;RPL26;RPL15;RPL27;HNRNPK;RPS7;RPS8;RPS16;…	ALYREF;SF3B1;RPS2;HIST1H1B;HIST1H1D;HIST1H1C;RPL13A;NOP2;RPS11;HNRNPU;EP300;TRIM28;RRP1B;RRS1;RPS19BP1;FTSJ3;MYBBP1A;UTP14A;UTP3;BCLAF1;PADI4;RRP15	MYEF2;THOC1;RAVER1;HNRNPAB;RBM26;YTHDF3;MEX3A;SNRPB;MATR3;EXOSC1;HNRNPLL;HDLBP;SRSF7;RBMS3;RBMS1;EIF4G1;CSTF2;ALYREF;DDX10;TRMT2A;DDX55;DDX31;DDX24;CELF1;HNRNPH1;DDX17;RNPS1;SRSF2;RBM7;SRSF1;DAZAP1;DDX39A;IGF2BP3;DDX3X;HNRNPDL;U2SURP;RBFOX2;MSI1;RRP9;SYNCRIP;DKC1;KIN;SURF6;CPSF4;EIF2S1;SSB;EIF4E;NPM1;HNRNPC;SNRNP70;SNRPA;HNRNPA1;SNRPA1;PABPC1;IMPDH2;HNRNPL;RPL35A;SON;NELFE;NCL;FBL;RPS3;DDX6;U2AF2…	CTNNBL1;SNRPB;USP39;ALYREF;HNRNPH1;SRSF1;PRPF4;SART1;PRPF3;SYNCRIP;SF3B1;SNRNP200;SMNDC1;PRPF6;HNRNPC;SNRPA;HNRNPA1;SNRPA1;PABPC1;U2AF2;RBMX;EIF4A3;SKIV2L2;HNRNPA3;HNRNPM;HNRNPF;HNRNPK;SNRPE;SNRPF;SNRPG;SNRPD1;SNRPD2;SNRPD3;HNRNPU;U2AF1;AKAP17A;PRPF4B;SNW1;DDX39B;FRG1;EFTUD2;SF3B3;SF1;DHX35;PRPF38B;PRPF8;PHF5A;SUGP1;CACTIN;PRPF31;SREK1;RBM17;DDX23;PNN;CWC22;RBM28;RBM22;DDX41;SRRM2	THOC1;SRSF7;ALYREF;SRSF1;IGF2BP3;MCM3AP;ZC3H11A;NUP155;HNRNPA1;NUP62;EIF4A3;NUP153;RANBP2;NCBP2;EIF5A;SRSF3;NCBP1;NUP160;THOC5;DDX39B;THOC7;SUPT6H;NUP54;THOC6;NUP93;NUP37;NUP35;THOC2;NUP210;NUP133;AHCTF1;NUP205;THOC3;QKI;IWS1;NUP88;NUP85;POLDIP3;AAAS;IGF2BP1;NUP50	BRD2;TRIM24;BRD1;SMARCA2;BRPF1;KMT2A;EP300;BPTF;BRD3;ATAD2;BRWD3;PBRM1;BRD7;BAZ1A;BAZ1B;ZMYND8	DCAF13;EXOSC1;PES1;DDX27;FCF1;IMP4;MPHOSPH10;RRP9;DKC1;UTP20;NSA2;FBL;EIF4A3;SKIV2L2;NOP2;RRP1;NOP14;EXOSC9;KRR1;EXOSC2;FRG1;PDCD11;EXOSC7;EXOSC6;NOL9;NOL8;ERI1;FTSJ3;DDX51;WDR36;UTP15;EMG1;EXOSC8;SIRT1;RRP36;UTP23;WDR12;NAT10;DDX47;HEATR1;TFB2M;NOL11;EXOSC4;EXOSC5;EXOSC3;DDX21;IMP3;NHP2;GAR1;UTP6;CHD7;DIMT1;PA2G4;DIS3;LAS1L;UTP18	DCAF13;PES1;DDX27;SDAD1;FCF1;IMP4;EBNA1BP2;MPHOSPH10;NOP56;DDX3X;DKC1;NSA2;EIF6;NOP14;KRR1;GNL2;BYSL;FRG1;BMS1;RRS1;MINA;FTSJ3;DDX51;WDR36;EMG1;RRP36;UTP23;UTP14A;GTPBP4;WDR12;HEATR1;IMP3;GNL3L;ZNHIT6;NHP2;GAR1;RCL1;NOP58	POLA1;LIG1;RBMS1;CHTF18;POLE;POLD2;POLD1;ORC5;KIN;CDC45;PCNA;RRM1;MCM3;MCM4;MCM5;MCM7;RFC4;RFC2;RFC1;FEN1;RFC5;RFC3;NASP;PRIM1;PRIM2;MCM2;LIG3;SSRP1;CHAF1A;CHAF1B;POLA2;MCM6;POLD3;NFIB;RBBP6;GINS4;GINS3;MCMBP;DSCC1;ORC3;GINS2;SUPT16H	MKI67;SMCHD1;PES1;DDX27;BUB3;MPHOSPH10;HMGB3;CD3EAP;RAD21;BUB1B;EED;KIF4A;SMC2;WHSC1;H2AFV;XRCC6;XRCC5;HIST1H1B;HIST1H1D;HIST1H1C;HMGB2;CBX5;ATRX;CENPF;CTCF;MRE11A;KNTC1;MSH6;PLK1;PPP2CA;SSRP1;MAD2L1;SMC1A;NUMA1;NCAPH;NCAPD2;H2AFJ;SETMAR;ZRANB3;C9orf114;RIF1;NCAPH2;MIS18BP1;CENPU;KANSL1;POGZ;RBBP6;CENPV;FBXO11;PHF6;SKA3;SMC5;STAG2;C1orf131;NGDN;PPHLN1;BOD1L1;NUP37;SETD7;NUP133;RNF138;AHCTF1;TOPBP…	CTNNBL1;THOC1;SNRPB;USP39;SRSF7;CSTF2;ALYREF;CLP1;PRPF40B;CELF1;HNRNPH1;RNPS1;GEMIN4;SRSF2;SRSF1;DDX39A;DHX15;PRPF4;RBFOX2;SART1;PRPF3;SYNCRIP;KIN;ZPR1;PRPF40A;SF3B1;SNRNP200;SMNDC1;PRPF6;PCF11;LUC7L3;CPSF4;ECD;HNRNPC;SNRNP70;SNRPA;HNRNPA1;SNRPA1;PABPC1;GCFC2;SON;U2AF2;PTBP1;HNRNPH3;RBMX;EIF4A3;SKIV2L2;RBM25;PAPOLA;HNRNPA3;HNRNPM;NCBP2;HNRNPF;HNRNPK;SNRPE;SNRPF;SNRPG;SNRPD1;SNRPD2;SNRPD3;TRA2B;SR…	CTNNBL1;THOC1;SNRPB;USP39;SRSF7;ALYREF;PRPF40B;CELF1;HNRNPH1;RNPS1;GEMIN4;SRSF2;SRSF1;DDX39A;DHX15;PRPF4;RBFOX2;SART1;PRPF3;SYNCRIP;ZPR1;PRPF40A;SF3B1;SNRNP200;SMNDC1;PRPF6;LUC7L3;ECD;HNRNPC;SNRPA;HNRNPA1;SNRPA1;PABPC1;GCFC2;SON;U2AF2;PTBP1;RBMX;EIF4A3;SKIV2L2;RBM25;HNRNPA3;HNRNPM;NCBP2;HNRNPF;HNRNPK;SNRPE;SNRPF;SNRPG;SNRPD1;SNRPD2;SNRPD3;TRA2B;SRSF3;RBM10;HNRNPU;U2AF1;AKAP17A;NCBP1;PRPF4B;SNW1;T…	DHX29;DDX27;DDX10;CHD4;DDX55;DDX31;DDX24;DDX17;DDX39A;DDX3X;CHD1;CHD2;BTAF1;DHX15;SMARCA5;SNRNP200;XRCC6;XRCC5;MCM3;DDX6;MCM4;MCM5;MCM7;EIF4A3;SKIV2L2;ATRX;MCM2;SMARCA2;EIF4A1;DHX9;CHD3;G3BP1;DDX39B;WRN;HLTF;MCM6;ZRANB3;DHX35;DHX57;SRCAP;DDX46;CHD1L;DHX40;DHX37;SUPV3L1;DDX51;DDX54;DDX1;EP400;DDX50;DDX23;BRIP1;DDX47;DHX36;SMARCAD1;DHX33;CHD8;DDX21;HELLS;DDX18;SMARCAL1;CHD7;DDX20;DDX41;RUVBL2;RUVBL…	KDM6A;HCFC1;SMARCD2;ING3;CHD4;KDM4B;KDM3A;BRD2;RCOR1;MSL1;CHD1;CHD2;PRMT5;SMARCA5;KDM1A;EED;BRD1;ACTL6A;WHSC1;RB1;DNMT1;DEK;KDM5C;ATRX;CTCF;HIRA;BRPF1;WDR5;HMGN5;KMT2A;BPTF;CHD3;CBX3;TRIM28;HLTF;CBX2;BRD3;RBBP5;JMJD1C;EZH2;SETMAR;RNF20;ARID2;BCOR;SRCAP;KDM3B;KANSL1;PBRM1;CARM1;KDM2B;SETD7;KAT6B;BAP1;HDAC2;KAT6A;SMARCC1;KAT5;PHF21A;MCRS1;EHMT2;EP400;RSF1;DNAJC2;WAC;ANP32E;SETD2;WHSC1L1;TBL1XR1;SMA…	BCL9L;ZFX;HSF1;KDM3A;CELF1;CEP290;VEZF1;TCERG1;HNRNPDL;MED14;EDF1;ECD;ACTL6A;SP1;NR2F1;XRCC6;XRCC5;NME2;NFYA;GATA3;YY1;DNMT1;PTBP1;APEX1;RFC1;RBMX;CTCF;SMARCA2;BRPF1;MAX;HNRNPK;TRA2B;TFAP4;CREB5;CEBPZ;RBPJ;DHX9;NFX1;MTA1;NFYC;RBM39;HLTF;NCOA6;ARID5B;ZNF638;TWIST1;ELF2;ZFHX3;E2F4;NFIB;JADE1;ATAD2;ATF7IP;SRCAP;BZW1;PHF5A;IRF2BP2;ZBTB33;CCAR1;PELP1;CCAR2;SETD7;LEO1;KAT6B;DDX1;RTF1;RQCD1;KAT6A;KAT5;M…	IGLC3;IGHG1;IGHM;IGKC;IGHG4;IGHA1	MICU1;COQ7;TIMM23;TIMM44;NDUFS6;TYMS;CYC1;SLC25A6;RPS3;SHMT2;ALDH18A1;NDUFV3;ROMO1;TRAP1;COQ5;COQ3;NDUFAF5;SFXN4;GUF1;MCU;FOXRED1;DNAJC19;YME1L1;PHB2;NDUFAF3;SLC25A19;STOML2;TIMM13;SLC25A15	IGHV3-23;CPB2;IGLL5;IGHG1;IGHM;ACAN;CFB;APOD;PROC;CFI;SERPING1;MDK;COCH;ENTPD5;MST1;KLKB1;SHBG;OLFM2;NCAN;APOL1;VGF;CD5L;SLIT1;FCN3;ATRN;APOM;CP;F2;HP;HPR;F10;PLG;F12;SERPINC1;SERPINA1;SERPINA3;AGT;A2M;C3;C5;IGHG4;APOA1;LRG1;FN1;AMBP;ORM1;AHSG;PPBP;PF4;TFRC;TF;LTF;HPX;ANG;F11;VTN;A1BG;S100A8;F13B;C2;PROS1;C8G;SERPINA6;MMP2;CFH;SERPINF2;C4A;C4B;C7;F5;RNASE3;C6;MIF;IDE;PVR;BPI;IGFBP2;LBP;ORM2;ITIH2…	SVEP1;CNTNAP4;SDK1;CNTN5;TPSAB1;LAMA3;CTSH;CADM1;CD48;ADGRB2;HLA-DQB1;CD9;CD3G;KIAA1324L;SUMF2;ADGRL2;CACNA1B;PSAP;ADAM11;EPCAM;ITM2C;NRCAM;LRFN4;PTPRM;TNXB;NRXN1;ADGRL3;GSDMD;HLA-DQA1;DKK3;GRIK2;LTBP2;FBLN5;NRXN2;PTGDS;SLC6A2;ABAT;ART4;RGMB;ITGA7;NTRK1;HLA-DPA1;FOLR2;PON2;GRN;DNASE2;MATN2;AGRN;BTN3A3;ISLR;ASTN1;TPP1;NRP1;PLXNB2;LAMA5;CLIC2;DFNA5;LY75;NRP2;PLXNC1;PLXNA2;TRIO;SLIT2;SLCO2B1;SEMA3D;…	SVEP1;GPX4;CNTNAP4;SDK1;CNTN5;TPSAB1;LAMA3;CTSH;COL6A1;CADM1;SEP15;CD48;ADGRB2;HLA-DQB1;DYNLT3;COL6A6;CD3G;FAM171A2;KIAA1324L;SUMF2;ADGRL2;CACNA1B;PSAP;ADAM11;EPCAM;EPHA5;NRCAM;ABI3BP;CLDND1;LRFN4;PTPRM;TNXB;NRXN1;SDC2;ADGRL3;TM7SF2;PTPN5;HLA-DQA1;COL21A1;GNS;DKK3;GRIK2;LTBP2;FBLN5;NRXN2;PTGDS;ABAT;APOO;CD99;ART4;RGMB;ITGA7;NTRK1;HLA-DPA1;FOLR2;PON2;GRN;DNASE2;MATN2;PDE2A;AGRN;BTN3A3;ISLR;ASTN1;T…	SDK1;CNTN5;CADM1;CD48;HLA-DQB1;CD3G;NRCAM;LRFN4;PTPRM;NTRK1;BTN3A3;ISLR;TRIO;SEMA3D;PAPLN;ICAM1;CSF1R;PTPRF;VCAM1;PTPRD;L1CAM;MCAM;BCAM;FCGRT;SIRPA;CD47;CNTN1;PTPRS;ALCAM;MYLK;NTRK3;NEGR1;AMIGO1;CADM3;FSTL5;MDGA1;CADM4;SEMA4D;NEO1;IGSF8;VSTM2L;LRRN3;ROBO2;SCN3B;CD84;NPTN	ADGRB2;GNAT3;ADGRL2;PLCD4;ADGRL3;GNB5;GNAI2;GNAI3;GNAO1;CHRM1;GNAZ;GNA11;GNAQ;PLCD1;GNG2;GNB2;GNAI1;GNG3;PLCB2;PLCB3;GNA12;GNA13;PLCL1;GNAS;GPR158;PLCB1;CELSR3;GNG12;GABBR1;GNG8	CNTNAP4;SDK1;UNC13B;SYN2;CADM1;SYNGR1;ABI1;NRXN1;CYFIP2;CADPS;VAMP1;SYT7;FAIM2;VAMP2;GRIK2;SYT5;AGRN;LIN7A;SYN3;ERC2;SYNGR3;OPHN1;LGI1;SYP;CHRM1;SYN1;GAP43;SYT1;ACHE;CHRNB4;CHRNA3;GRIA2;UTRN;AMPH;DNM2;SNAP25;DLG4;CDK5;ANK2;ANK3;KCNAB2;DAG1;ITSN1;VAMP3;STX1A;PTPRN;TPRG1L;STXBP5;SV2A;SV2B;PRRT2;MAGI2;RIMS1;ATCAY;MINK1;SVOP;SYT2;SCAMP5;DMXL2;PTPRN2;SH3KBP1;KCTD12;SYT11;PHACTR1;SHARPIN;SYT4;LIN7C;KCN…	PALM3;YKT6;PALM;NRAS;HRAS;KRAS;LMNA;RHOC;CNP;RAP2A;RRAS;RALA;RALB;RAB3B;GBP1;GBP2;PEX19;RAB5C;RAB15;GNG2;CDC42;RAB4B;RAB2A;RAB14;RAP2B;RHOB;RAP1A;GNG3;INPP5A;RAB12;USP32;DNAJA4;RAB8B;RAB3C;DIRAS2;MIEN1;RAB18;RAB6B;GNG12;GNG8;RAB22A;RAB23	ITSN2;SNX9;ESYT2;EPN2;SYNJ1;AP2S1;HIP1;BIN1;PIP5K1C;LY75;OPHN1;AP2A2;ABL1;EPS15;DNM2;AP2B1;DAB2;DNM1;FCHO2;UNC119;CLINT1;RABEP1;ITSN1;AAK1;FKBP15;NECAP1;STAB2;SH3KBP1;SNX18;FNBP1;SH3GL2;SGIP1;CLEC4M;ANKFY1;RABGEF1;DBNL;MYO6;PACSIN2;DNM3;SNX5	TRAPPC3;PALM3;CD9;STMN2;DST;SYT7;PDE2A;YKT6;PALM;CPD;ABCA1;NRAS;HRAS;KRAS;GNAI2;LCK;FYN;GNAI3;GNAO1;RAP2A;ITGB4;GAP43;GNAZ;SYT1;AKAP5;ITGA3;GNA11;GRIA2;RGS7;GNAQ;PLP1;SNAP25;RAP2B;RHOB;GNAI1;DLG4;GNA12;CAV1;KCNMA1;EFR3A;GNA13;INPP5A;RFTN1;GOLGA7B;GNAS;GPRIN1;GOLGA7;IGSF8;CLIP3;MAP6;PARK7;ZDHHC5;NDEL1;DNAJC5;RAB18;KCNIP2;PAG1;EFR3B;RNF11
Protein OTHER	MRPL51;RPSA;RPL32;RPL35;RPL19;RPS15;MRPL4;MRPS14;RPLP2;RPL3;RPL5;RPL21;RPS20;RPS6;RPS26;RPS21;MRPS36;MRPL21;MRPL55;MRPL24;MRPS30;MRPL17	MRPL51;RPSA;RPL32;RPL35;HNRNPH1;RPL19;RPS15;MRPL4;MPHOSPH10;HNRNPDL;LSM1;RRP9;SYNCRIP;MRPS14;DKC1;SRP72;NSA2;RPLP2;HNRNPL;HNRNPH3;IGHMBP2;RPL3;RPL5;RPL21;HNRNPF;HNRNPH2;RPS20;HNRNPK;RPS6;RPS26;RPS21;MRPS36;PCBP1;MRPL21;MRPL55;MRPL24;MRPS30;MRPL17;IMP3;SRP68;PA2G4;LSM2;LSM5;LSM4	ALYREF;RPL19;HIST1H1E;HIST1H1D;NOP2;H1FX;CCDC86	MYEF2;RAVER1;EXOSC1;JMJD6;SRSF7;CSTF2;ALYREF;DDX10;DDX55;TDRKH;DDX24;CELF1;HNRNPH1;SRSF2;RBM42;DDX39A;HNRNPDL;LSM1;HTATSF1;RRP9;AHCYL1;SYNCRIP;DKC1;KIN;DHFR;EIF4E;NPM1;PABPC1;HNRNPL;NELFE;IMPDH1;ACO1;U2AF2;PTBP1;APEX1;HNRNPH3;NUDT1;EIF4A3;IGHMBP2;NOP2;RPL5;EIF1AX;FXR1;NOVA1;HNRNPF;HNRNPH2;HNRNPK;SRSF3;AKAP17A;ILF3;G3BP1;CAPRIN1;RBM39;ELAVL3;EXOSC7;EIF4H;NONO;PCBP1;SAFB;SF3B4;SF1;ELAVL1;TIMM50;RBM…	ALYREF;HNRNPH1;SART1;SYNCRIP;PRPF6;PABPC1;U2AF2;EIF4A3;HNRNPF;HNRNPK;AKAP17A;SF3B4;SF1;CACTIN;RNPC3;WDR83;PNN;RBM28;LSM2;PPIL1;LSM5;LSM4	POM121C;SRSF7;ALYREF;NUPL2;NUP155;EIF4A3;SEC13;SRSF3;KHSRP;MAGOHB;SEH1L;NUP85;DDX19A	BRD2;BRPF1;ATAD2;KAT2A;BRD9;BAZ1A	EXOSC1;DDX27;CDKN2A;MPHOSPH10;RRP9;DKC1;NSA2;EIF4A3;NOP2;RRP1;NOP14;EXOSC7;ERI1;WDR36;WDR12;NAT10;EXOSC3;DDX21;IMP3;DDX56;UTP6;CHD7;DIMT1;PA2G4;UTP18	DDX27;SDAD1;MPHOSPH10;DKC1;NSA2;EIF6;NOP14;GNL2;BMS1;MINA;WDR36;WDR12;DROSHA;IMP3;GNL3L;DDX56;FASTKD2	POLA1;POLE;POLD2;POLD1;KIN;CDC45;KAT7;PCNA;RRM1;RRM2;RFC2;RFC1;FEN1;RFC5;PRIM1;POLG;BLM;SSRP1;CHAF1A;CHAF1B;POLD3;GINS3;MCMBP;POLG2;GINS2	CENPH;CDCA5;DDX27;LRMP;CCDC137;MPHOSPH10;CD3EAP;BUB1B;KIF4A;HIST1H1E;HIST1H1D;HMGB2;CENPF;CTCF;PPP2CB;PPP2CA;SSRP1;MDC1;NCAPH;CDCA8;ZRANB3;C9orf114;NCAPH2;CENPU;CENPQ;KANSL1;FBXO11;PHF6;SKA3;ZBTB38;BOD1L1;SETD7;RNF138;H1FX;TOPBP1;PINX1;SPDL1;SEH1L;AURKB;CENPN;EHMT2;NCAPG;LLPH;NUP85;SMARCAD1;EHMT1;SPC25;INCENP;ABCF2;MBD1	JMJD6;SRSF7;CSTF2;ALYREF;CLP1;SCAF11;CELF1;HNRNPH1;SRSF2;DDX39A;LSM1;SART1;SYNCRIP;KIN;PRPF6;PCF11;PABPC1;U2AF2;PTBP1;HNRNPH3;EIF4A3;HNRNPF;HNRNPK;SRSF3;AKAP17A;CSTF3;RBM39;NONO;SF3B4;SF1;PAN2;TSEN54;CPSF7;GEMIN5;CACTIN;SNRNP27;DDX1;KHSRP;MAGOHB;RNPC3;RBM4B;WDR83;PAPOLG;CSTF2T;PNN;RBM28;TXNL4B;PPP4R2;LSM2;PPIL1;LSM5;LSM4	JMJD6;SRSF7;ALYREF;SCAF11;CELF1;HNRNPH1;SRSF2;DDX39A;LSM1;SART1;SYNCRIP;PRPF6;PABPC1;U2AF2;PTBP1;EIF4A3;HNRNPF;HNRNPK;SRSF3;AKAP17A;RBM39;NONO;SF3B4;SF1;GEMIN5;CACTIN;SNRNP27;KHSRP;MAGOHB;RNPC3;RBM4B;WDR83;PNN;RBM28;TXNL4B;PPP4R2;LSM2;PPIL1;LSM5;LSM4	DDX27;DDX10;DDX55;DDX24;DDX39A;ERCC2;EIF4A3;IGHMBP2;BLM;G3BP1;WRN;HLTF;ZRANB3;CHD1L;DHX40;DHX37;DDX1;DDX50;SMARCAD1;DHX33;DDX21;HELLS;DDX19A;DDX56;CHD7;RUVBL2;RUVBL1	JMJD6;KDM4B;BRD2;APBB1;PRMT5;KAT7;CTCF;HCFC1;HIRA;BRPF1;HLTF;CBX2;SUZ12;JMJD1C;BCOR;KANSL1;TLK2;BANP;SMARCC2;SETD7;HDAC2;EHMT2;DNAJC2;WAC;SMARCAD1;NAA60;BRD9;EHMT1;CHD7;RUVBL2;RUVBL1;ASF1A;KDM2A;VPRBP	SCYL1;CELF1;CEP290;APBB1;HNRNPDL;HTATSF1;EDF1;SP1;UBTF;NME2;NFYA;PTBP1;APEX1;RFC1;IGHMBP2;CTCF;BRPF1;HNRNPK;DYNLL1;SUPT4H1;NFKB2;TFAP4;CEBPZ;RBPJ;NFX1;RBM39;HLTF;NCOA6;NONO;E2F4;ATAD2;PELP1;ZBTB38;ABCF1;SETD7;LEO1;DDX1;MMS19;DNAJC2;RBM4B;SRRT;PNN;EBF3;NCOA5;MED13;RUVBL2;RUVBL1	IGLC3;IGHD;IGHG1;IGHM;IGKC;IGHG2;IGHG4;IGHA1;IGHA2	COX7A2L;NDUFC2;UQCRH;ATP5C1;SLC25A1;SLC25A11;THEM4;SLC25A24;SLC25A10	IGHV3-23;CPB2;TPSAB1;IGHD;IGLL5;IGHG1;IGHM;CFB;APOD;HSD17B11;CFI;SERPING1;CLEC3B;MDK;NELL2;KLKB1;MYDGF;NCAN;APOL1;VGF;CD5L;CP;HP;HPR;PLG;SERPINC1;SERPINA1;SERPINA3;A2M;C3;C5;TIMP1;IGHG2;IGHG4;APOA1;APOE;CRP;C1QC;LRG1;AMBP;ORM1;TFRC;TF;LTF;HPX;F11;A1BG;VWF;C2;C8G;SERPINA6;CFH;SERPINF2;C4A;C4B;C7;CLU;F5;C6;IGFBP2;LBP;ORM2;GAL;AZGP1;PTX3;HMGB2;PON1;CALR;THBS4;SERPINF1;NAMPT;MASP1;PLTP;CFHR1;FMOD;FGL…	SDK1;CADM1;CD9;NRCAM;COL12A1;PTPRM;DCC;HLA-DMA;SLC6A2;KALRN;NCAM2;NTRK1;RELN;MATN2;AGRN;NRP1;FLRT2;DFNA5;NRP2;PLXNC1;IGSF3;SLIT3;ASTN2;TRIO;PLAT;HLA-DRB1;HLA-B;UQCRH;MGP;DBH;PTPRF;NCAM1;ARSB;CR2;ITGAX;OGN;ACHE;PTPRD;BDNF;MMP11;TNC;EPHA2;HLA-A;L1CAM;HRH1;HMGCL;GRIA2;GCGR;PLXNA3;SLC18A2;CD47;CNTN1;SPP2;FZD5;ALCAM;PRKG1;LRP8;MYLK;NTRK3;EGFLAM;FSTL4;FAT4;UNC5A;NEGR1;AMIGO2;CACNA2D3;CADM3;SFRP1;FSTL5;…	SDK1;SELM;CADM1;TSPAN9;EPHA5;PLXDC1;NRCAM;COL12A1;AKAP10;PTPRM;DCC;HLA-DMA;TGOLN2;HIPK2;NCAM2;SEPN1;NTRK1;RELN;MATN2;AGRN;NRP1;ZZEF1;FLRT2;PCDH7;DFNA5;NRP2;PLXNC1;GFRA3;IGSF3;SLIT3;ASTN2;TRIM3;GLS;VNN1;PLAT;HLA-DRB1;HLA-B;SERPINA5;UQCRH;MGP;MFI2;DBH;PTPRF;SCG2;NCAM1;ARSB;SDC1;CR2;ITGAX;OGN;ACHE;IDS;PTPRD;BDNF;MMP11;TNC;EPHA2;CMPK1;HLA-A;L1CAM;SLC8A1;DDOST;GRIA2;GCGR;ARSD;PLXNA3;ARSF;CDH6;CDH13;DL…	SDK1;CADM1;NRCAM;PTPRM;DCC;HLA-DMA;KALRN;NCAM2;NTRK1;IGSF3;TRIO;PTPRF;NCAM1;PTPRD;HLA-A;L1CAM;CD47;CNTN1;ALCAM;MYLK;NTRK3;FSTL4;UNC5A;NEGR1;AMIGO2;CADM3;FSTL5;IGSF8;SEMA3C;MXRA8;CLMP;ROBO2;LRRC4B;NPTN	PLCD4;GNB3;GNB5;HRH1;GCGR;GNAQ;GNG2;GNG5;GNA12;FZD5;PLCL1;PLCB4;GNAS;PLCB1;GABBR1	SDK1;CADM1;SEPT3;ARHGAP44;CADPS;STON2;AGRN;SYN3;RIMBP2;FLRT2;SYNGR3;OPHN1;SYP;SYN1;SYT1;ACHE;GRIA2;SNAP25;DLG4;ANK3;PTPRN;TPRG1L;EGFLAM;SARM1;ANKS1B;RIMS1;MINK1;SYT2;SCAMP5;LRRC4B;GABBR1;BSN;TLN2;PCLO	RAB37;PALM;DIRAS1;KRAS;RAB3B;GNG2;RHOB;GNG5;DIRAS2;PPP1R16A	DGKD;EPN2;STON2;OPHN1;EPS15;DNM1;LRP8;SNX18;SGIP1	CD9;MAPK10;MGST3;PALM;KRAS;SYT1;GRIA2;GRK6;RGS7;GNAQ;SNAP25;RHOB;DLG4;GNA12;EFR3A;RFTN1;GNAS;GPRIN1;IGSF8;PPP1R16A;MAP6;PAG1
any	MRPL51;RPL17;MRPL28;MRPS16;RPSA;RPL37A;MRPL39;RPL24;RPL22L1;RPL32;RPL9;MRPL27;MRPL22;MRPL3;RPL27A;RPS6KA2;RPL35;MRPL48;RPL10;RPL18;RPS27L;RPS15A;MRPL42;RPL19;MRPS7;RPS15;MRPL4;RPS5;RPL18A;MRPS14;MRPL33;RPLP1;RPLP2;RPLP0;RPS2;RPL35A;RPL7;RPS3;RPS12;RPL13;RXRB;RPL12;RPL22;RPL4;RPS19;RPL3;RPL13A;RPS27;RPL5;RPL21;RPL28;RPS9;RPS10;RPL29;RPL34;MRPL19;RPL14;DAP3;RPS20;RPS3A;RPL26;RPL15;RPL27;RPS7;RPS8;R…	DCAF13;MRPL51;HNRNPDL;RPL17;MRPL28;MRPS16;RPSA;FBLL1;SNRPB;LSM14A;HNRNPLL;PCBP4;RPL37A;MRPL39;RPL24;RPL22L1;RPL32;RPL9;MRPL27;MRPL22;MRPL3;PCBP3;RPL27A;RPS6KA2;RPL35;MRPL48;PCBP2;RPL10;SLBP;RPL18;HNRNPH1;IMP4;RPS27L;RPS15A;MRPL42;RPL19;MRPS7;RPS15;MRPL4;RPS5;RPL18A;MPHOSPH10;NOP56;LSM1;HNRNPR;RRP9;SYNCRIP;MRPS14;DKC1;MRPL33;SNRNP200;SRP72;NSA2;LSM8;RPLP1;RPLP2;RPLP0;HNRNPC;SNRPB2;SNRNP70;SNRPA;SN…	SRRM1;ALYREF;RPL10;RPL19;PSIP1;SF3B1;HIST1H1E;GFAP;RPS2;HIST1H1B;HIST1H1D;HIST1H1C;RPL4;RPL13A;NOP2;RPS11;RPL23A;HNRNPU;EP300;TRIM28;RRP1B;RRS1;RPS19BP1;HIST2H2AB;FTSJ3;H1FX;MYBBP1A;UTP14A;CCDC86;UTP3;BCLAF1;PADI4;RRP15	RBMX2;HNRNPDL;MYEF2;RBM15;THOC1;YTHDF2;RAVER1;HNRNPAB;RBM26;YTHDF3;RBM47;MEX3A;NUDT5;FBLL1;SNRPB;MATR3;SRRM1;EWSR1;ELAVL2;EXOSC1;PABPC4;ELAVL4;JMJD6;RALYL;CELF4;GTF3A;HNRNPLL;PCBP4;HDLBP;SRSF7;RBMS3;RBMS1;EIF4G1;CSTF2;EIF4B;ALYREF;CELF2;PCBP3;DDX10;EIF1AD;TRMT2A;GRSF1;DDX55;TDRKH;PCBP2;BAZ2A;RBMS2;SLBP;DDX31;CPSF6;ZC3H14;DDX24;CELF1;HNRNPH1;DDX17;RNPS1;CPEB2;SRSF2;RBM7;C1D;UNC50;SYNJ1;SRSF1;YTHDC…	CTNNBL1;SNRPB;SRRM1;USP39;ALYREF;HSPA8;HNRNPH1;SRSF1;PRPF4;SART1;HNRNPR;PRPF3;PLRG1;AQR;SYNCRIP;CDC40;SF3B1;SNRNP200;BCAS2;SMNDC1;PRPF6;SLU7;LSM8;SYF2;HNRNPC;SNRPB2;SNRPA;HNRNPA1;SNRPA1;PABPC1;DDX5;LGALS3;HNRNPA2B1;U2AF2;RBMX;EIF4A3;SKIV2L2;HNRNPA3;HNRNPM;HNRNPF;RBM5;MAGOH;HNRNPK;SNRPE;SNRPF;SNRPG;LSM3;LSM6;SNRPD1;SNRPD2;SNRPD3;TXNL4A;HNRNPU;U2AF1;AKAP17A;SF3A3;PPP1R8;SF3B2;PRPF4B;SNW1;DDX39B;FRG…	POM121C;THOC1;SRSF7;ALYREF;SRSF1;MYO1C;IGF2BP3;XPO1;NUPL2;MCM3AP;ZC3H11A;NUP155;HNRNPA1;TPR;HNRNPA2B1;NUP214;NUP62;EIF4A3;LRPPRC;NUP153;RANBP2;NCBP2;NUP98;SEC13;NUP107;MAGOH;EIF5A;SRSF3;FMR1;NCBP1;NUP160;THOC5;DDX39B;MVP;GLE1;NUP188;THOC7;SUPT6H;NUP54;THOC6;NUP93;NUP43;NUP37;NUP35;THOC2;NUP210;NUP133;AHCTF1;NUP205;KHSRP;MAGOHB;SEH1L;THOC3;QKI;FYTTD1;IWS1;NUP88;NDC1;NUP85;POLDIP3;UPF3B;UPF3A;NXT2;…	TRIM33;BPTF;BAZ2A;BRD2;ZMYND11;TRIM24;BRD4;BRD1;TAF1;SMARCA2;SMARCA4;BRPF1;KMT2A;EP300;BRD3;ATAD2;BRWD3;PBRM1;PHIP;CREBBP;KAT2A;BRD8;BRD9;BRD7;ASH1L;BAZ1A;BAZ1B;BRPF3;ATAD2B;ZMYND8	DCAF13;FBLL1;EXOSC1;PES1;DDX27;FCF1;IMP4;C1D;CDKN2A;MPHOSPH10;RRP8;WBSCR22;RRP9;DKC1;UTP20;NSA2;FBL;EIF4A3;SKIV2L2;NOP2;RRP1;LSM6;NOP14;EXOSC10;EXOSC9;KRR1;EXOSC2;FRG1;PDCD11;EXOSC7;EXOSC6;NOL9;NOL8;ERI1;FTSJ3;DDX51;WDR36;UTP15;EMG1;EXOSC8;SIRT1;RRP36;NAF1;NSUN5;UTP23;WDR12;NAT10;DDX47;HEATR1;TFB2M;WDR55;NOL11;RPF1;EXOSC4;EXOSC5;EXOSC3;DDX21;IMP3;NHP2;GAR1;DDX56;UTP6;CHD7;DIMT1;PA2G4;DIS3;WBP11;L…	DCAF13;SBDS;PES1;DDX27;SDAD1;FCF1;IMP4;EBNA1BP2;MPHOSPH10;NOP56;DDX3X;NVL;WBSCR22;DKC1;ERAL1;NSA2;EIF6;NOP14;KRR1;GNL2;BYSL;FRG1;BMS1;RRS1;TSR1;DHX30;MINA;FTSJ3;DDX51;WDR36;EMG1;RRP36;NAF1;UTP23;UTP14A;GTPBP4;WDR12;HEATR1;RPF1;DROSHA;DDX28;IMP3;GNL3L;ZNHIT6;NHP2;GAR1;DDX56;FASTKD2;RSL24D1;MRTO4;RCL1;NOP58	POLA1;LIG1;RBMS1;CHTF18;DTL;POLE;POLD2;POLD1;ORC5;REV3L;KIN;CDC45;RECQL5;KAT7;PCNA;RPA2;RRM1;MCM3;RPA1;RRM2;MCM4;MCM5;MCM7;RPA3;RFC4;RFC2;RFC1;FEN1;RFC5;RFC3;NASP;PRIM1;PRIM2;MCM2;LIG3;LIG4;DNA2;POLG;BLM;POLE2;SSBP1;SSRP1;RBBP4;CHAF1A;CHAF1B;ORC1;ORC2;POLA2;MCM6;GINS1;POLD3;RBBP7;CCDC88A;NFIB;MCM10;RRM2B;RBBP6;DTD1;RMI2;FAM111A;PEO1;WRNIP1;GINS4;GINS3;MCMBP;DSCC1;ORC3;LRWD1;POLG2;GINS2;SUPT16H;OR…	MKI67;CENPE;DYNLT3;SMCHD1;CENPH;CDCA5;PES1;DDX27;CENPK;STAG3;NSMCE2;DTL;LRMP;BIRC5;CCDC137;RBBP8;ZMYND11;BUB3;SPC24;MPHOSPH10;DYNC1I1;NDC80;HMGB3;CD3EAP;BUB1;RAD21;BUB1B;BRD4;NBN;PHF2;H2AFY;EED;BANF1;DCTN3;KIF4A;SMC2;IL33;WHSC1;CENPB;HMGB1;H2AFV;HIST1H1E;TPR;XRCC6;XRCC5;HIST1H1B;HIST1H1D;HIST1H1C;HMGA1;HMGB2;CBX5;RANGAP1;ATRX;CSNK1A1;CENPF;CTCF;MRE11A;KNTC1;MSH6;PLK1;TERF1;NUP107;PPP2CB;PPP2CA;CE…	CTNNBL1;THOC1;SNRPB;SRRM1;JMJD6;CELF4;USP39;SRSF7;CSTF2;ALYREF;CELF2;CLP1;HSPA8;GRSF1;PRPF40B;SCAF11;SLBP;CPSF6;CELF1;HNRNPH1;CNOT6L;RNPS1;GEMIN4;SRSF2;SRSF1;YTHDC1;SUGP2;DDX39A;GEMIN2;LSM1;DHX15;RNMT;PRPF4;RBFOX2;SART1;HNRNPR;PRPF3;PLRG1;DHX16;AQR;SYNCRIP;CDC40;PQBP1;KIN;RNGTT;ZPR1;PRPF40A;KHDRBS3;SF3B1;SNRNP200;BCAS2;SMNDC1;PRPF6;PCF11;ZRANB2;LUC7L3;SLU7;CD2BP2;CPSF4;PTBP3;LSM8;ECD;SYF2;HNRNPC;…	CTNNBL1;THOC1;SNRPB;SRRM1;JMJD6;CELF4;USP39;SRSF7;ALYREF;HSPA8;PRPF40B;SCAF11;CELF1;HNRNPH1;RNPS1;GEMIN4;SRSF2;SRSF1;YTHDC1;SUGP2;DDX39A;GEMIN2;LSM1;DHX15;PRPF4;RBFOX2;SART1;HNRNPR;PRPF3;PLRG1;DHX16;AQR;SYNCRIP;CDC40;PQBP1;ZPR1;PRPF40A;SF3B1;SNRNP200;BCAS2;SMNDC1;PRPF6;ZRANB2;LUC7L3;SLU7;CD2BP2;PTBP3;LSM8;ECD;SYF2;HNRNPC;SNRPB2;SNRPA;HNRNPA1;SNRPA1;PABPC1;GCFC2;DDX5;LGALS3;SON;HNRNPA2B1;U2AF2;PTB…	DHX29;RECQL4;DDX27;DDX10;CHD4;DDX55;DDX31;DDX24;DDX17;HELZ;DDX39A;DDX3X;CHD1;CHD2;BTAF1;DHX15;DHX16;SMARCA5;SNRNP200;RECQL5;DDX58;XRCC6;XRCC5;GTF2F2;DDX5;ERCC2;ERCC3;MCM3;DDX6;SMARCA1;MCM4;MCM5;MCM7;EIF4A3;IGHMBP2;SKIV2L2;RECQL;ATRX;MCM2;DNA2;SMARCA2;SMARCA4;BLM;EIF4A1;DHX9;CHD3;G3BP1;DDX39B;DHX34;WRN;EIF4A2;HLTF;DHX8;MCM6;SHPRH;ERCC6L;TDRD12;ZRANB3;DDX60L;DDX59;DHX35;DHX57;SRCAP;DDX46;DHX30;DHX3…	IKZF1;CABIN1;PRKAA2;HMGN3;KDM6A;HCFC1;CBX6;JMJD6;MORF4L1;SMARCE1;SMARCD2;FAM175A;EYA4;ING3;BPTF;PHF1;CHD4;KDM4B;KDM3A;KDM5A;BAZ2A;SMARCC2;L3MBTL4;BRD2;RCOR1;TET3;APBB1;MSL1;ZMYND11;ATXN7L3;CBX4;ARID1A;CHD1;CHD2;KMT2D;PRMT5;OGT;RRP8;WBSCR22;SMARCA5;KDM1A;JAK2;BRD4;RNF40;PHF2;KDM4A;H2AFY;NCOR1;EED;ACTL6B;KAT7;YEATS4;BRD1;ACTL6A;WHSC1;NR3C1;PRKCB;RB1;DNMT1;SMARCA1;DEK;KDM5C;ATRX;BAG6;CTCF;SMARCA4;HI…	CASP8AP2;IKZF1;HNRNPDL;MED6;DACH1;BCL9L;MED28;PBX1;KLF13;BDP1;TFEB;CELF4;ILF2;POU2F2;ESRRG;CCNC;EBF1;EYA4;ZFPM2;NACA;ZFX;HSF1;SCYL1;FAM120B;KDM3A;KDM5A;HIVEP1;ZNF423;NFYB;CELF1;TCF4;CEP290;APBB1;SS18;VEZF1;STAT5A;ATXN7L3;IRF3;SUPT5H;HIP1;E2F3;RFXANK;TCERG1;PHOX2A;PDPK1;ATMIN;FOXO3;HTATSF1;ZBTB14;MED14;LPXN;EDF1;TBL1X;PHF2;MED24;ECD;ACTL6A;MYCN;SP1;NR2F1;TXN;XRCC6;XRCC5;POU2F1;CREB1;ZNF3;UBTF;JUND…	IGLC3;IGHA2;IGHD;IGHG1;IGHM;IGKC;IGHG2;IGHG4;IGHA1	APOOL;CHCHD3;NDUFA13;NDUFV2;MTG1;NDUFB5;SLC25A44;NDUFB9;MICU1;COQ7;APOO;NDUFA4;COX7A2L;TIMM23;TIMM44;NDUFB3;NDUFC1;NDUFA2;TIMM8A;OPA1;TIMM17B;ABCB7;NDUFS6;NDUFB1;NDUFS3;ERAL1;SLC25A12;ATP5H;ATP5L;NDUFB4;NDUFA7;LETM1;NDUFC2;CDS2;TYMS;SLC25A5;UQCRH;CYC1;COX6C;FGR;COX5B;SLC25A4;SLC25A6;UQCRB;TMEM11;CKMT2;ATP5J;COX5A;SDHB;UQCRC2;FECH;RPS3;CPT2;ATP5D;SDHA;SHMT2;PHB;ATP5C1;CRAT;UQCRFS1;ATP5O;ACADVL;GAT…	SVEP1;IGLV1-51;IGHV3-23;LILRB1;CPB2;PCDH15;TPSAB1;IGHD;LAMA3;IGLL5;IGHG1;IGHM;CPQ;COL6A1;GPX3;ACAN;IGLON5;COL6A6;IGFBP3;CD55;PSAP;CFB;CECR1;VIT;ITIH5;IGFBP1;APOD;PTN;PLXDC1;NRCAM;ABI3BP;HSD17B11;SEPP1;CHIT1;GC;COL12A1;NPNT;NPC2;PROC;SNCA;TNXB;CFI;MAN2B2;LAD1;SERPING1;CLEC3B;GSDMD;MDK;CD59;TUB;COL21A1;CD163;B2M;DKK3;NELL2;BCHE;LTBP2;COCH;ENTPD5;FBLN5;MST1;COMP;PTGDS;KLKB1;NRG1;NPW;HAPLN3;NCAM1;APO…	SVEP1;IGLV1-51;IGLC3;IGHA2;IGHV3-23;LILRB1;CPB2;CNTNAP4;SDK1;PCDH15;CNTN5;MAGT1;TPSAB1;IGHD;LAMA3;IGLL5;PTPRG;ITGA4;IGHG1;IGHM;SEZ6L2;SEMA4F;FAM69A;DGCR2;MST1R;CTSH;CADM1;UNC5C;CD48;ACAN;GPR50;IGKC;P2RX3;C1S;ADGRB2;HLA-DQB1;TAPBP;BST1;IGLON5;CD81;CD9;IGFBP3;CD3G;KIAA1324L;SUMF2;SEZ6L;ADGRL2;CD58;CD55;SOAT1;CACNA1B;PSAP;ADAM11;SLAMF7;TGFBR1;CFB;CECR1;EPCAM;VIT;SCARB1;IGFBP1;COX17;APOD;ITM2C;PTN;NR…	SVEP1;CSRP2BP;IGLV8-61;IGLV6-57;IGLV1-51;IGLV1-47;IGLV3-25;IGLV3-21;IGLV3-19;IGLV2-18;IGLV3-10;IGLV3-9;IGKV2-30;HEL-S-109;IGHV3-23;LILRB1;CPB2;GPX4;CNTNAP4;PTPRJ;SELT;SDK1;PCDH15;CNTN5;MAGT1;CYP4F3;TPSAB1;LAMA3;TEX2;IGHV3-72;IGLL5;SELM;PTPRG;ITGA4;SLC9A7;IGHM;SEZ6L2;CPQ;SEMA4F;ALG9;DGCR2;MST1R;IGKV1D-33;CTSH;IGKV2D-29;COL6A1;CADM1;UNC5C;SEP15;GPX3;CD48;ACAN;C1S;ADGRB2;HLA-DQB1;TAPBP;BST1;PGP;DYNL…	IGLV1-51;IGLC3;IGHA2;IGHV3-23;LILRB1;SDK1;CNTN5;IGHD;IGLL5;IGHG1;IGHM;SEMA4F;CADM1;UNC5C;CD48;ACAN;IGKC;HLA-DQB1;TAPBP;IGLON5;CD3G;CD58;SLAMF7;NRCAM;LRFN4;PTPRM;DCC;MPZ;CD3E;B2M;HLA-DMA;NRG1;LSAMP;HAPLN3;KALRN;NFASC;NCAM1;NCAM2;NTRK1;CD300LF;SIGLEC9;BTN3A3;ISLR;NCAN;SEMA3E;SIGLEC5;IGSF3;OBSL1;SEMA7A;TRIO;SEMA3D;PAPLN;IGHG2;IGHG4;IGHA1;A1BG;HLA-A;ICAM1;CSF1R;PTPRF;VCAN;CEACAM1;PVR;IGLL1;PDGFRA;VCA…	GPR50;ADGRB2;GNAT3;ADGRL2;PLCD4;ADGRL3;GNB3;GNB5;PLCH2;S1PR2;GNAI2;CHRM2;GNAI3;GNAO1;CHRM1;PLCG2;GNAZ;PLCG1;CHRM3;C5AR1;GNA11;HRH1;GCGR;CD97;PRLHR;GNAQ;PLCD1;GNG2;GNB1;GNB2;GNAI1;GNG3;GNG5;PLCB2;PLCB3;GNA12;FZD5;GNA13;PLCL1;PLCB4;GNAS;GPR158;PLCXD3;CSPG4;PLCD3;GNB4;CELSR2;PLCB1;CELSR3;PLCE1;GNG12;GABBR1;GNG8;PLCL2;IRS2	CNTNAP4;SDK1;UNC13B;SYN2;CADM1;UNC5C;DLGAP2;ARHGAP32;SEPT3;SV2C;SYNGR1;ABI1;LRRTM4;LRRTM1;FARP1;SEPT11;PSD3;SNCA;ARHGAP44;NRXN1;CYFIP2;ICA1;CADPS;VAMP1;SYT7;UNC13A;FAIM2;VAMP2;GRIK2;STON2;OLFM2;SNAP23;DNM1L;SYT5;AGRN;DLGAP1;LIN7A;RGS12;SYN3;RIMBP2;ERC2;FLRT2;PJA2;GRID2;SYNGR3;LZTS3;OPHN1;CLSTN1;SNAPIN;DLGAP3;LGI1;CHRM2;SYP;C4A;CHRM1;BCR;SYN1;GAP43;CHRM3;SYT1;ACHE;RPS6KB1;MPST;GABRB3;CHRNB4;CHRNA3…	CENPE;PALM3;PHKA1;RAB37;RAB34;NAP1L1;RAB24;PRICKLE2;RAB27B;YKT6;PALM;DIRAS1;UBL3;RAB3D;RAB36;NRAS;HRAS;KRAS;LMNA;RHOC;CNP;UCHL1;RAP2A;RRAS;RALA;RALB;RAC2;RAB3B;RAB6A;INPP5B;GBP1;GBP2;PEX19;PHKA2;CENPF;RAB5C;RAB9A;RAB13;RAB28;RAB15;GNG2;RAC3;CDC42;RAB4B;RAB2A;RAB5B;RAB10;RAB14;RAP1B;RAP2B;RHOA;RND3;RRAS2;RHOB;RAB1A;RAP1A;GNG3;GNG5;RHOG;PTP4A2;RAB31;RAB33A;INPP5A;RAB39A;RAB35;RHEB;BROX;RAB12;USP32;…	DGKD;ITSN2;SNX9;ESYT2;APLP1;RIN2;EPN2;LRP6;STON2;PSTPIP1;SYNJ1;AP2S1;HIP1;DNM1L;BIN1;PIP5K1C;LY75;OPHN1;HIP1R;AP2A2;AP2A1;ABL1;TFRC;APP;NME1;PIK3CB;EPS15;PIK3CG;DNM2;AP2B1;DAB2;DNM1;FCHO2;UNC119;LRP8;CTTN;BECN1;CLINT1;RABEP1;ITSN1;AAK1;FKBP15;NECAP1;USP33;STAB2;SH3KBP1;SNX18;FNBP1;SH3GL1;SH3GL2;SH3GL3;SGIP1;PACSIN1;CLEC4M;CD209;NECAP2;SH3BP4;ANKFY1;RABGEF1;DBNL;MYO6;PACSIN2;DNM3;SNX5	TRAPPC3;PALM3;CD9;MAPK10;PLSCR1;STMN2;STMN4;CD36;DST;SYT7;LRP6;HCK;FLOT2;YES1;SNAP23;PDE2A;MGST3;YKT6;RGS10;PALM;CPD;RGS20;S1PR2;UBL3;ABCA1;NRAS;HRAS;KRAS;APOA1;SLC4A1;TFRC;GNAI2;LCK;FYN;GNAI3;GNAO1;FGR;RAP2A;ITGB4;GAP43;GNAZ;SYT1;ITGA6;AKAP5;ITGA3;STOM;NOS3;GNA11;GRIA1;GRIA2;GRK6;GRIA4;SLC4A3;RGS19;RGS4;RGS7;ENTPD1;GNAQ;BACE1;PLP1;SEC61B;SNAP25;RAP2B;RRAS2;RPS11;RHOB;GNAI1;CXADR;DLG4;GNA12;CAV1;…
Exact p-values
UniProtKW	Ribosomal protein	Ribonucleoprotein	Citrullination	RNA-binding	Spliceosome	mRNA transport	Bromodomain	rRNA processing	Ribosome biogenesis	DNA replication	Chromosome	mRNA processing	mRNA splicing	Helicase	Chromatin regulator	Activator	Immunoglobulin C region	Mitochondrion inner membrane	Secreted	Disulfide bond	Signal	Immunoglobulin domain	Transducer	Synapse	Prenylation	Endocytosis	Palmitate
mRNA ALT	9.03e-41	1.33e-38	0.012291	0.000876	0.176638	1	NA	1	NA	NA	1	1	1	1	1	1	NA	1	1	1	1	1	1	1	0.000493	1	0.979366
mRNA TERT	NA	NA	NA	NA	NA	NA	NA	NA	NA	NA	NA	NA	NA	NA	NA	NA	NA	NA	0.796026	0.796026	0.174176	NA	NA	NA	NA	NA	NA
mRNA MNA	3e-38	1.96e-42	0.002823	3.81e-07	3.2e-05	0.008219	NA	0.000695	0.09469	6.14e-08	0.000429	0.002389	0.001752	2.35e-05	1	1	NA	0.004005	0.885204	2.04e-05	5.16e-08	0.000124	0.052671	0.002356	5.47e-09	0.012685	0.06016
mRNA OTHER	6.07e-08	8.37e-11	1	0.024826	0.853295	0.523247	1	0.01065	1	0.171721	0.662338	0.163615	0.358776	1	1	1	NA	3.8e-07	1	0.069611	0.144304	0.006068	0.163024	1.28e-06	0.371103	0.717571	0.010412
Protein ALT	7.9e-06	6.02e-14	0.000123	3.66e-30	7.86e-11	1.93e-07	1.04e-09	5.44e-24	1.26e-10	6.23e-06	2.6e-10	6.99e-23	1.81e-21	2.79e-16	8.35e-18	5.74e-13	NA	1	1	0.867676	1	1	0.63158	0.012212	8.27e-09	0.015042	0.134334
Protein TERT	0.519185	0.010548	0.725089	1.35e-13	1.45e-11	1.16e-06	0.025449	0.056459	0.049218	1	0.000256	1.85e-24	7.21e-24	0.00398	5.89e-09	0.011874	1	0.071074	4.57e-07	6.46e-10	2.96e-11	0.040268	0.85896	0.662791	1	1	1
Protein MNA	6.31e-06	2.24e-18	2.63e-06	1.73e-36	6.02e-14	4.78e-10	0.00065	7.43e-24	4.15e-13	2.9e-10	1.97e-12	4.92e-30	1.49e-25	1.28e-19	2.06e-12	0.000301	0.018994	1	0.344869	0.001434	0.013599	0.041077	3.82e-06	9.05e-10	2.84e-05	1.37e-07	4.58e-11
Protein OTHER	0.878302	0.030205	0.982956	2.44e-06	0.247729	0.935212	0.982956	0.000118	0.013592	0.000377	0.00141	0.012054	0.068901	0.017526	0.729915	0.66043	9.82e-07	1	0.331401	0.039185	0.031904	4.22e-06	0.00088	5.8e-05	1	1	0.00202
